# Supplementary material for: Intraspecific Trait Variation in the Mammalian Gastrointestinal Tract: A Digestive Dive and Systematic Literature Review
Source: Integr Comp Biol. 2026 Jun 8;66:icag070. doi: 10.1093/icb/icag070 (PMC13267145; doi:10.1093/icb/icag070)
Supplement: icag070_Supplemental_Files — Supplementary Figure 1. Phylogeny of mammals pruned to those species with quantitative macroscopic or microstructural gastrointestinal tract traits available, colored by Order. Black bars represent the number of studies done on each species. Scale bar shows the height of 33 studies, which was the highest number of studies done on any one species. If any study exists in a later meta-analysis or review, it appears in this figure twice. [file icag070_supplemental_files.zip]

Archive with 3 entries (3 files):
- icb-2026-0030-File008.docx
- icb-2026-0030-File009.xlsx
- icb-2026-0030-File010.tiff
