# Supplementary material for: Intraspecific Trait Variation in the Mammalian Gastrointestinal Tract: A Digestive Dive and Systematic Literature Review
Source: Integr Comp Biol. 2026 Jun 8;66:icag070. doi: 10.1093/icb/icag070 (PMC13267145; doi:10.1093/icb/icag070)
Supplement: icag070_Supplemental_Files — Supplementary Figure 1. Phylogeny of mammals pruned to those species with quantitative macroscopic or microstructural gastrointestinal tract traits available, colored by Order. Black bars represent the number of studies done on each species. Scale bar shows the height of 33 studies, which was the highest number of studies done on any one species. If any study exists in a later meta-analysis or review, it appears in this figure twice. [file icag070_supplemental_files.zip › icb-2026-0030-File009.xlsx]

## Sheet: Sources
Species (consistent with 2025 MDD)	Gross morphology traits (length and/ or mass of at least one section of gut, relative length of one of more section)	Microstructural traits (villus height and/ or width, crypt depth and/ or width	Other traits (surface area, retention time, enzyme activity, etc.)	Examined for intraspecific trait variation?	Wild or lab	Full citation
Abrocoma bennettii	Relative lengths of one or more GIT sections	NA	NA	No		Nikolaevich. (1967). Evoliutsiia pishchevaritel’noi sistemy gryzunov (mysheobraznye): Evolution of the alimentary system myomorph rodents. 1967
Abrothrix andina	Length and dry mass of all GIT sections	NA	NA	Yes	Wild caught and maintained in lab	Bozinovic, F., Novoa, F. F., & Veloso, C. (1990). Seasonal changes in energy expenditure and digestive tract of Abrothrix andinus (Cricetidae) in the Andes Range. Physiological Zoology, 63(6), 1216–1231. https://doi.org/10.1086/physzool.63.6.30152641
Abrothrix andina	Length of one or more GIT sections	NA	NA	No		Duque-Correa, M. J., Codron, D., Meloro, C., McGrosky, A., Schiffmann, C., Edwards, M. S., & Clauss, M. (2021). Mammalian intestinal allometry, phylogeny, trophic level and climate. Proceedings of the Royal Society B: Biological Sciences, 288(1944), 20202888. https://doi.org/10.1098/rspb.2020.2888
Abrothrix longipilis	Wet mass (without contents) of all GIT sections	NA	NA	Yes	Wild	Naya, D. E., Feijoo, M., Lessa, E. P., Pardiñas, U. F. J., Teta, P., Tomasco, I. H., Valdez, L., & D’Elía, G. (2014). Digestive morphology of two species of Abrothrix (Rodentia, Cricetidae): Comparison of populations from contrasting environments. Journal of Mammalogy, 95(6), 1222–1229. https://doi.org/10.1644/13-MAMM-A-261
Abrothrix olivacea	Length and dry mass of all GIT sections	NA	NA	Yes	Wild caught and maintained in lab	Bozinovic, F., Rojas, J. M., Maldonado, K., Sabat, P., & Naya, D. E. (2010). Between-population differences in digestive flexibility in the olivaceous field mouse. Zoology, 113(6), 373–377. https://doi.org/10.1016/j.zool.2010.08.002
Abrothrix olivacea	Wet mass (without contents) of all GIT sections	NA	NA	Yes	Wild	Naya, D. E., Feijoo, M., Lessa, E. P., Pardiñas, U. F. J., Teta, P., Tomasco, I. H., Valdez, L., & D’Elía, G. (2014). Digestive morphology of two species of Abrothrix (Rodentia, Cricetidae): Comparison of populations from contrasting environments. Journal of Mammalogy, 95(6), 1222–1229. https://doi.org/10.1644/13-MAMM-A-261
Acinonyx jubatus	Length of one or more GIT sections	NA	NA	No		Duque-Correa, M. J., Codron, D., Meloro, C., McGrosky, A., Schiffmann, C., Edwards, M. S., & Clauss, M. (2021). Mammalian intestinal allometry, phylogeny, trophic level and climate. Proceedings of the Royal Society B: Biological Sciences, 288(1944), 20202888. https://doi.org/10.1098/rspb.2020.2888
Acinonyx jubatus	Length of small intestine, cecum, and large intestine	NA	NA	No		McGrosky, A., Navarrete, A., Isler, K., Langer, P., & Clauss, M. (2016). Gross intestinal morphometry and allometry in Carnivora. European Journal of Wildlife Research, 62(4), 395–405. https://doi.org/10.1007/s10344-016-1011-3
Acomys cahirinus	Length of one or more GIT sections	NA	NA	No		Duque-Correa, M. J., Codron, D., Meloro, C., McGrosky, A., Schiffmann, C., Edwards, M. S., & Clauss, M. (2021). Mammalian intestinal allometry, phylogeny, trophic level and climate. Proceedings of the Royal Society B: Biological Sciences, 288(1944), 20202888. https://doi.org/10.1098/rspb.2020.2888
Acomys cahirinus	Length and circumference of all GIT sections, weight of total GIT	NA	Basal and luminal surface area of all GIT sections	No	Wild	Walters, J., Marais, S., Johnson, O., Bennett, N. C., Alagaili, A. N., Mohammed, O. B., & Kotzé, S. H. (2014). The comparative gastrointestinal morphology of five species of muroid rodents found in Saudi Arabia: Comparative gastrointestinal morphology. Journal of Morphology, 275(9), 980–990. https://doi.org/10.1002/jmor.20270
Acomys dimidiatus	Length of one or more GIT sections	NA	NA	No		Duque-Correa, M. J., Codron, D., Meloro, C., McGrosky, A., Schiffmann, C., Edwards, M. S., & Clauss, M. (2021). Mammalian intestinal allometry, phylogeny, trophic level and climate. Proceedings of the Royal Society B: Biological Sciences, 288(1944), 20202888. https://doi.org/10.1098/rspb.2020.2888
Acomys dimidiatus	Length and circumference of all GIT sections, weight of total GIT	NA	Basal and luminal surface area of all GIT sections	No	Wild	Walters, J., Marais, S., Johnson, O., Bennett, N. C., Alagaili, A. N., Mohammed, O. B., & Kotzé, S. H. (2014). The comparative gastrointestinal morphology of five species of muroid rodents found in Saudi Arabia: Comparative gastrointestinal morphology. Journal of Morphology, 275(9), 980–990. https://doi.org/10.1002/jmor.20270
Acomys minous	Length of one or more GIT sections	NA	NA	No		Duque-Correa, M. J., Codron, D., Meloro, C., McGrosky, A., Schiffmann, C., Edwards, M. S., & Clauss, M. (2021). Mammalian intestinal allometry, phylogeny, trophic level and climate. Proceedings of the Royal Society B: Biological Sciences, 288(1944), 20202888. https://doi.org/10.1098/rspb.2020.2888
Acomys spinosissimus	Length and mass of fixed GIT	NA	Macroscopic surface area of all GIT sections	No		Boonzaier, J., Van Der Merwe, E. L., Bennett, N. C., & Kotzé, S. H. (2013). Comparative gastrointestinal morphology of three small mammalian insectivores: Acomys spinosissimus (Rodentia), Crocidura cyanea (Eulipotyphla), and Amblysomus hottentotus (Afrosoricida). Journal of Morphology, 274(6), 615–626. https://doi.org/10.1002/jmor.20118
Acomys spinosissimus	Length of small intestine	NA	Small intestine nominal surface area	No		Caviedes-Vidal, E., McWhorter, T. J., Lavin, S. R., Chediack, J. G., Tracy, C. R., & Karasov, W. H. (2007). The digestive adaptation of flying vertebrates: High intestinal paracellular absorption compensates for smaller guts. Proceedings of the National Academy of Sciences, 104(48), 19132–19137. https://doi.org/10.1073/pnas.0703159104
Acomys spinosissimus	Length of one or more GIT sections	NA	NA	No		Duque-Correa, M. J., Codron, D., Meloro, C., McGrosky, A., Schiffmann, C., Edwards, M. S., & Clauss, M. (2021). Mammalian intestinal allometry, phylogeny, trophic level and climate. Proceedings of the Royal Society B: Biological Sciences, 288(1944), 20202888. https://doi.org/10.1098/rspb.2020.2888
Acomys spinosissimus	Relative length of small intestine, cecum, and colon	NA	NA	No		Langer, P. (2017). Comparative anatomy of the gastrointestinal tract in eutheria: Taxonomy, biogeography and food. Walter de Gruyter.
Acomys spinosissimus	Length of small intestine, cecum, and large intestine	NA	Intestinal nominal surface area, volume of small intestine, cecum, and large intestine	No		Lavin, S. R., Karasov, W. H., Ives, A. R., Middleton, K. M., & Garland Jr., T. (2008). Morphometrics of the avian small intestine compared with that of nonflying mammals: A phylogenetic approach. Physiological and Biochemical Zoology, 81(5), 526–550. https://doi.org/10.1086/590395
Acomys spinosissimus	Length of small intestine, cecum, and colon	NA	NA	No		Lovegrove, B. G. (2010). The allometry of rodent intestines. Journal of Comparative Physiology B, 180(5), 741–755. https://doi.org/10.1007/s00360-009-0437-2
Acomys spinosissimus	Relative length of small intestine, cecum, and large intestine	NA	NA	No		Perrin, M. R., & Curtis, B. A. (1980). Comparative morphology of the digestive system of 19 species of Southern African myomorph rodents in relation to diet and evollltion. African Zoology, 15(1), 22–33.
Addax nasomaculatus	Length of one or more GIT sections	NA	NA	No		Duque-Correa, M. J., Codron, D., Meloro, C., McGrosky, A., Schiffmann, C., Edwards, M. S., & Clauss, M. (2021). Mammalian intestinal allometry, phylogeny, trophic level and climate. Proceedings of the Royal Society B: Biological Sciences, 288(1944), 20202888. https://doi.org/10.1098/rspb.2020.2888
Addax nasomaculatus	Length of small intestine, large intestine, colon, and cecum	NA	NA	No	Wild or captive/ domestic	McGrosky, A., Codron, D., Müller, D. W. H., Navarrete, A., Isler, K., Hofmann, R. R., & Clauss, M. (2019). Gross intestinal morphometry and allometry in ruminants. Journal of Morphology, 280(9), 1254–1266. https://doi.org/10.1002/jmor.21028
Addax nasomaculatus	Length and wet mass (with and without contents) of all GIT sections	NA	NA	Yes	Captive/ domestic	Tahas, S. A., Martin Jurado, O., Hammer, S., Arif, A., Reese, S., Hatt, J.-M., & Clauss, M. (2017). Gross measurements of the digestive tract and visceral organs of addax antelope (Addax nasomaculatus) following a concentrate or forage feeding regime. Anatomia, Histologia, Embryologia, 46(3), 282–293. https://doi.org/10.1111/ahe.12268
Aepyceros melampus	Length of one or more GIT sections	NA	NA	No		Duque-Correa, M. J., Codron, D., Meloro, C., McGrosky, A., Schiffmann, C., Edwards, M. S., & Clauss, M. (2021). Mammalian intestinal allometry, phylogeny, trophic level and climate. Proceedings of the Royal Society B: Biological Sciences, 288(1944), 20202888. https://doi.org/10.1098/rspb.2020.2888
Aepyceros melampus	Length of small intestine, cecum, and large intestine, diameter of cecum	NA	Volume of empty rumen-reticulum	No	Wild	Klein, D. R., & Fairall, N. (1986). Comparative foraging behaviour and associated energetics of impala and blesbok. The Journal of Applied Ecology, 23(2), 489. https://doi.org/10.2307/2404031
Aepyceros melampus	Length of small intestine, large intestine, colon, and cecum	NA	NA	No	Wild or captive/ domestic	McGrosky, A., Codron, D., Müller, D. W. H., Navarrete, A., Isler, K., Hofmann, R. R., & Clauss, M. (2019). Gross intestinal morphometry and allometry in ruminants. Journal of Morphology, 280(9), 1254–1266. https://doi.org/10.1002/jmor.21028
Aepyceros melampus	Length and circumference of small intestine, length and area of cecum and colon	Villi height, width, and density	NA	No	Wild	Woodall, P. F., & Skinner, J. D. (1993). Dimensions of the intestine, diet and faecal water loss in some African antelope. Journal of Zoology, 229(3), 457–471. https://doi.org/10.1111/j.1469-7998.1993.tb02648.x
Aethomys chrysophilus	Length of one or more GIT sections	NA	NA	No		Duque-Correa, M. J., Codron, D., Meloro, C., McGrosky, A., Schiffmann, C., Edwards, M. S., & Clauss, M. (2021). Mammalian intestinal allometry, phylogeny, trophic level and climate. Proceedings of the Royal Society B: Biological Sciences, 288(1944), 20202888. https://doi.org/10.1098/rspb.2020.2888
Aethomys chrysophilus	Length of total intestine (small intestine plus large intestine)	NA	NA	Yes	Wild	Korn, H. (1992). Intestine lengths of Southern African savanna rodents and insectivores: Intra‐ and interspecific comparisons. Journal of Zoology, 228(3), 455–460. https://doi.org/10.1111/j.1469-7998.1992.tb04448.x
Aethomys chrysophilus	Relative length of small intestine, cecum, and colon	NA	NA	No		Langer, P. (2017). Comparative anatomy of the gastrointestinal tract in eutheria: Taxonomy, biogeography and food. Walter de Gruyter.
Aethomys chrysophilus	Length of small intestine, cecum, and large intestine	NA	Intestinal nominal surface area, volume of small intestine, cecum, and large intestine	No		Lavin, S. R., Karasov, W. H., Ives, A. R., Middleton, K. M., & Garland Jr., T. (2008). Morphometrics of the avian small intestine compared with that of nonflying mammals: A phylogenetic approach. Physiological and Biochemical Zoology, 81(5), 526–550. https://doi.org/10.1086/590395
Aethomys chrysophilus	Length of small intestine, cecum, and colon	NA	NA	No		Lovegrove, B. G. (2010). The allometry of rodent intestines. Journal of Comparative Physiology B, 180(5), 741–755. https://doi.org/10.1007/s00360-009-0437-2
Aethomys chrysophilus	Relative length of small intestine, cecum, and large intestine	NA	NA	No		Perrin, M. R., & Curtis, B. A. (1980). Comparative morphology of the digestive system of 19 species of Southern African myomorph rodents in relation to diet and evollltion. African Zoology, 15(1), 22–33.
Ailuropoda melanoleuca	Length of one or more GIT sections	NA	NA	No		Duque-Correa, M. J., Codron, D., Meloro, C., McGrosky, A., Schiffmann, C., Edwards, M. S., & Clauss, M. (2021). Mammalian intestinal allometry, phylogeny, trophic level and climate. Proceedings of the Royal Society B: Biological Sciences, 288(1944), 20202888. https://doi.org/10.1098/rspb.2020.2888
Ailuropoda melanoleuca	Relative length of total GIT	NA	NA	No		McKenney, E. A., Maslanka, M., Rodrigo, A., & Yoder, A. D. (2018). Bamboo specialists from two mammalian orders (Primates, Carnivora) share a high number of low-abundance gut microbes. Microbial Ecology, 76(1), 272–284. https://doi.org/10.1007/s00248-017-1114-8
Ailurus fulgens	Length of one or more GIT sections	NA	NA	No		Duque-Correa, M. J., Codron, D., Meloro, C., McGrosky, A., Schiffmann, C., Edwards, M. S., & Clauss, M. (2021). Mammalian intestinal allometry, phylogeny, trophic level and climate. Proceedings of the Royal Society B: Biological Sciences, 288(1944), 20202888. https://doi.org/10.1098/rspb.2020.2888
Ailurus fulgens	Total intestine length	NA	NA	No		McGrosky, A., Navarrete, A., Isler, K., Langer, P., & Clauss, M. (2016). Gross intestinal morphometry and allometry in Carnivora. European Journal of Wildlife Research, 62(4), 395–405. https://doi.org/10.1007/s10344-016-1011-3
Akodon azarae	Total GIT length	NA	NA	Yes	Wild	del Valle, J. C., & Busch, C. (2003). Body composition and gut length of Akodon azarae (Muridae: Sigmodontinae): Relationship with energetic requirements. Acta Theriologica, 48(3), 347–357. https://doi.org/10.1007/BF03194174
Akodon azarae	Length of all GIT sections, wet mass (with and without contents) of all GIT sections	NA	Digestibility, digesta passage rate, intestinal sucrase, maltase, and protease activity	Yes	Wild caught and maintained in lab	del Valle, J. C., Busch, C., & López Mañanes, A. A. (2006). Phenotypic plasticity in response to low quality diet in the South American omnivorous rodent Akodon azarae (Rodentia: Sigmodontinae). Comparative Biochemistry and Physiology Part A: Molecular & Integrative Physiology, 145(3), 397–405. https://doi.org/10.1016/j.cbpa.2006.07.013
Akodon azarae	Length of all GIT sections, wet mass (with and without contents) of all GIT sections	NA	Digestibility, digesta passage rate, intestinal sucrase, maltase, and protease activity	Yes	Wild caught and maintained in lab	del Valle, J. C., Mañanes, A. A. L., & Busch, C. (2004). Phenotypic flexibility of digestive morphology and physiology of the South American omnivorous rodent Akodon azarae (Rodentia: Sigmodontinae). Comparative Biochemistry and Physiology Part A: Molecular & Integrative Physiology, 139(4), 503–512. https://doi.org/10.1016/j.cbpb.2004.10.013
Akodon azarae	Length of one or more GIT sections	NA	NA	No		Duque-Correa, M. J., Codron, D., Meloro, C., McGrosky, A., Schiffmann, C., Edwards, M. S., & Clauss, M. (2021). Mammalian intestinal allometry, phylogeny, trophic level and climate. Proceedings of the Royal Society B: Biological Sciences, 288(1944), 20202888. https://doi.org/10.1098/rspb.2020.2888
Akodon azarae	Length of all GIT sections	NA	NA	No	Wild	Ellis, B. A., Mills, J. N., Kennedy, E. J. T., Maiztegui, J. I., & Childs, J. E. (1994). The relationship among diet, alimentary tract morphology, and life history for five species of rodents from the central Argentine pampa. Acta Theriologica, 39, 345–355. https://doi.org/10.4098/AT.arch.94-40
Akodon azarae	Length of small intestine, cecum, and colon	NA	NA	No		Lovegrove, B. G. (2010). The allometry of rodent intestines. Journal of Comparative Physiology B, 180(5), 741–755. https://doi.org/10.1007/s00360-009-0437-2
Akodon azarae	Relative lengths of one or more GIT sections	NA	NA	No		Nikolaevich. (1967). Evoliutsiia pishchevaritel’noi sistemy gryzunov (mysheobraznye): Evolution of the alimentary system myomorph rodents. 1967
Akodon cursor	Length of one or more GIT sections	NA	NA	No		Duque-Correa, M. J., Codron, D., Meloro, C., McGrosky, A., Schiffmann, C., Edwards, M. S., & Clauss, M. (2021). Mammalian intestinal allometry, phylogeny, trophic level and climate. Proceedings of the Royal Society B: Biological Sciences, 288(1944), 20202888. https://doi.org/10.1098/rspb.2020.2888
Akodon cursor	Length of stomach, cecum, small intestine, and gross intestine	NA	NA	Yes	Wild caught and maintained in lab	Finotti, R., Santos, M. M., & Cerqueira, R. (2012). Diet, digestive tract gross anatomy and morphometry of Akodon cursor Winge (Sigmodontinae): Relations between nutritional content, diet composition and digestive organs. Mammalia, 76(1). https://doi.org/10.1515/mammalia-2012-0503
Akodon montensis	Length of one or more GIT sections	NA	NA	No		Duque-Correa, M. J., Codron, D., Meloro, C., McGrosky, A., Schiffmann, C., Edwards, M. S., & Clauss, M. (2021). Mammalian intestinal allometry, phylogeny, trophic level and climate. Proceedings of the Royal Society B: Biological Sciences, 288(1944), 20202888. https://doi.org/10.1098/rspb.2020.2888
Alcelaphus buselaphus	Length of one or more GIT sections	NA	NA	No		Duque-Correa, M. J., Codron, D., Meloro, C., McGrosky, A., Schiffmann, C., Edwards, M. S., & Clauss, M. (2021). Mammalian intestinal allometry, phylogeny, trophic level and climate. Proceedings of the Royal Society B: Biological Sciences, 288(1944), 20202888. https://doi.org/10.1098/rspb.2020.2888
Alcelaphus buselaphus	Length of small intestine, cecum, and colon	NA	NA	No		Langer, P. (2017). Comparative anatomy of the gastrointestinal tract in eutheria: Taxonomy, biogeography and food. Walter de Gruyter.
Alcelaphus buselaphus	Length of small intestine, large intestine, colon, and cecum	NA	NA	No	Wild or captive/ domestic	McGrosky, A., Codron, D., Müller, D. W. H., Navarrete, A., Isler, K., Hofmann, R. R., & Clauss, M. (2019). Gross intestinal morphometry and allometry in ruminants. Journal of Morphology, 280(9), 1254–1266. https://doi.org/10.1002/jmor.21028
Alcelaphus buselaphus	Length and circumference of small intestine, length and area of cecum and colon	Villi height, width, and density	NA	No	Wild	Woodall, P. F., & Skinner, J. D. (1993). Dimensions of the intestine, diet and faecal water loss in some African antelope. Journal of Zoology, 229(3), 457–471. https://doi.org/10.1111/j.1469-7998.1993.tb02648.x
Alces alces	Length of one or more GIT sections	NA	NA	No		Duque-Correa, M. J., Codron, D., Meloro, C., McGrosky, A., Schiffmann, C., Edwards, M. S., & Clauss, M. (2021). Mammalian intestinal allometry, phylogeny, trophic level and climate. Proceedings of the Royal Society B: Biological Sciences, 288(1944), 20202888. https://doi.org/10.1098/rspb.2020.2888
Alces alces	Length of small intestine, large intestine, colon, and cecum	NA	NA	No	Wild or captive/ domestic	McGrosky, A., Codron, D., Müller, D. W. H., Navarrete, A., Isler, K., Hofmann, R. R., & Clauss, M. (2019). Gross intestinal morphometry and allometry in ruminants. Journal of Morphology, 280(9), 1254–1266. https://doi.org/10.1002/jmor.21028
Alexandromys fortis	Length of all GIT sections	NA	NA	No	Wild	Chapman, O. S. (unpublished data)
Alexandromys fortis	Relative length of small intestine, cecum, and colon	NA	NA	No		Langer, P. (2017). Comparative anatomy of the gastrointestinal tract in eutheria: Taxonomy, biogeography and food. Walter de Gruyter.
Alexandromys maximowiczii	Length of all GIT sections	NA	NA	No	Wild	Chapman, O. S. (unpublished data)
Alexandromys maximowiczii	Relative length of small intestine, cecum, and colon	NA	NA	No		Langer, P. (2017). Comparative anatomy of the gastrointestinal tract in eutheria: Taxonomy, biogeography and food. Walter de Gruyter.
Alexandromys middendorfii	Relative length of small intestine, cecum, and colon	NA	NA	No		Langer, P. (2017). Comparative anatomy of the gastrointestinal tract in eutheria: Taxonomy, biogeography and food. Walter de Gruyter.
Alexandromys mongolicus	Length of all GIT sections	NA	NA	No	Wild	Chapman, O. S. (unpublished data)
Alexandromys oeconomus	Length of all GIT sections	NA	NA	No	Wild	Chapman, O. S. (unpublished data)
Alexandromys oeconomus	Length of one or more GIT sections	NA	NA	No		Duque-Correa, M. J., Codron, D., Meloro, C., McGrosky, A., Schiffmann, C., Edwards, M. S., & Clauss, M. (2021). Mammalian intestinal allometry, phylogeny, trophic level and climate. Proceedings of the Royal Society B: Biological Sciences, 288(1944), 20202888. https://doi.org/10.1098/rspb.2020.2888
Alexandromys oeconomus	Length and wet mass (without contents) of all GIT sections	NA	NA	Yes	Wild	Gębczyńska, Z., & Gębczyńska, M. (1971). Length and weight of the alimentary tract of the root vole. Acta Theriologica, XVI(22), 359–369.
Alexandromys oeconomus	Length, relative length, and mass of small intestine, cecum, and colon	NA	NA	No		Langer, P. (2017). Comparative anatomy of the gastrointestinal tract in eutheria: Taxonomy, biogeography and food. Walter de Gruyter.
Alexandromys oeconomus	Length of large intestine	NA	Internal and external area of large intestine	No	Wild	Wilczyńska, B. (1998). Anatomical structure and size of large intestinal mucosa in selected species of shrews and rodents. Acta Theriologica, 43, 363–370. https://doi.org/10.4098/AT.arch.98-47
Allenopithecus nigroviridis	Length of one or more GIT sections	NA	NA	No		Duque-Correa, M. J., Codron, D., Meloro, C., McGrosky, A., Schiffmann, C., Edwards, M. S., & Clauss, M. (2021). Mammalian intestinal allometry, phylogeny, trophic level and climate. Proceedings of the Royal Society B: Biological Sciences, 288(1944), 20202888. https://doi.org/10.1098/rspb.2020.2888
Allocricetulus curtatus	Length of all GIT sections	NA	NA	No	Wild	Chapman, O. S. (unpublished data)
Allocricetulus curtatus	Relative length of small intestine, cecum, and colon	NA	NA	No		Langer, P. (2017). Comparative anatomy of the gastrointestinal tract in eutheria: Taxonomy, biogeography and food. Walter de Gruyter.
Allocricetulus curtatus	Relative lengths of one or more GIT sections	NA	NA	No		Nikolaevich. (1967). Evoliutsiia pishchevaritel’noi sistemy gryzunov (mysheobraznye): Evolution of the alimentary system myomorph rodents. 1967
Allocricetulus eversmanni	Relative length of small intestine, cecum, and colon	NA	NA	No		Langer, P. (2017). Comparative anatomy of the gastrointestinal tract in eutheria: Taxonomy, biogeography and food. Walter de Gruyter.
Allocricetulus eversmanni	Relative lengths of one or more GIT sections	NA	NA	No		Nikolaevich. (1967). Evoliutsiia pishchevaritel’noi sistemy gryzunov (mysheobraznye): Evolution of the alimentary system myomorph rodents. 1967
Alouatta guariba	Length and width of cecum	NA	NA	No	Wild or captive/ domestic	Resende, F. D. C., Muniz-Da-Silva, D. F., Do C. Labanca, P., Pissinatti, A., & Abidu - Figueiredo, M. (2025). Comparative anatomy of the cecum in the Woolly Spider Monkey (Brachyteles spp.: Spix, 1823) and the Southern Brown Howler Monkey (Alouatta Guariba clamitans: Cabrera, 1940) (Atelidae: Primates). Zoomorphology, 144(3), 56. https://doi.org/10.1007/s00435-025-00743-1
Alouatta sara	Length of one or more GIT sections	NA	NA	No		Duque-Correa, M. J., Codron, D., Meloro, C., McGrosky, A., Schiffmann, C., Edwards, M. S., & Clauss, M. (2021). Mammalian intestinal allometry, phylogeny, trophic level and climate. Proceedings of the Royal Society B: Biological Sciences, 288(1944), 20202888. https://doi.org/10.1098/rspb.2020.2888
Alouatta sara	Length of small intestine, large intestine, colon, and cecum	NA	NA	No		McGrosky, A., Meloro, C., Navarrete, A., Heldstab, S. A., Kitchener, A. C., Isler, K., & Clauss, M. (2019). Gross intestinal morphometry and allometry in primates. American Journal of Primatology, 81(8), e23035. https://doi.org/10.1002/ajp.23035
Alouatta seniculus	Length of one or more GIT sections	NA	NA	No		Duque-Correa, M. J., Codron, D., Meloro, C., McGrosky, A., Schiffmann, C., Edwards, M. S., & Clauss, M. (2021). Mammalian intestinal allometry, phylogeny, trophic level and climate. Proceedings of the Royal Society B: Biological Sciences, 288(1944), 20202888. https://doi.org/10.1098/rspb.2020.2888
Alouatta seniculus	Length of all GIT sections	NA	NA	No	Wild	Jesus, A. D. S., El Bizri, H. R., Fa, J. E., Valsecchi, J., Rabelo, R. M., & Mayor, P. (2023). Comparative gastrointestinal organ lengths among Amazonian primates (Primates: Platyrrhini). American Journal of Biological Anthropology, 181(3), 440–453. https://doi.org/10.1002/ajpa.24751
Alouatta seniculus	Length of small intestine, cecum, and large intestine	NA	NA	No		Lavin, S. R., Karasov, W. H., Ives, A. R., Middleton, K. M., & Garland Jr., T. (2008). Morphometrics of the avian small intestine compared with that of nonflying mammals: A phylogenetic approach. Physiological and Biochemical Zoology, 81(5), 526–550. https://doi.org/10.1086/590395
Alouatta seniculus	Length of small intestine, large intestine, colon, and cecum	NA	NA	No		McGrosky, A., Meloro, C., Navarrete, A., Heldstab, S. A., Kitchener, A. C., Isler, K., & Clauss, M. (2019). Gross intestinal morphometry and allometry in primates. American Journal of Primatology, 81(8), e23035. https://doi.org/10.1002/ajp.23035
Alticola argentatus	Relative length of small intestine, cecum, and colon	NA	NA	No		Langer, P. (2017). Comparative anatomy of the gastrointestinal tract in eutheria: Taxonomy, biogeography and food. Walter de Gruyter.
Alticola lemminus	Relative length of small intestine, cecum, and colon	NA	NA	No		Langer, P. (2017). Comparative anatomy of the gastrointestinal tract in eutheria: Taxonomy, biogeography and food. Walter de Gruyter.
Alticola semicanus	Length of all GIT sections	NA	NA	No	Wild	Chapman, O. S. (unpublished data)
Amblysomus corriae	Length of one or more GIT sections	NA	NA	No		Duque-Correa, M. J., Codron, D., Meloro, C., McGrosky, A., Schiffmann, C., Edwards, M. S., & Clauss, M. (2021). Mammalian intestinal allometry, phylogeny, trophic level and climate. Proceedings of the Royal Society B: Biological Sciences, 288(1944), 20202888. https://doi.org/10.1098/rspb.2020.2888
Amblysomus hottentotus	Length and mass of fixed GIT	NA	Macroscopic surface area of all GIT sections	No		Boonzaier, J., Van Der Merwe, E. L., Bennett, N. C., & Kotzé, S. H. (2013). Comparative gastrointestinal morphology of three small mammalian insectivores: Acomys spinosissimus (Rodentia), Crocidura cyanea (Eulipotyphla), and Amblysomus hottentotus (Afrosoricida). Journal of Morphology, 274(6), 615–626. https://doi.org/10.1002/jmor.20118
Amblysomus hottentotus	Length of one or more GIT sections	NA	NA	No		Duque-Correa, M. J., Codron, D., Meloro, C., McGrosky, A., Schiffmann, C., Edwards, M. S., & Clauss, M. (2021). Mammalian intestinal allometry, phylogeny, trophic level and climate. Proceedings of the Royal Society B: Biological Sciences, 288(1944), 20202888. https://doi.org/10.1098/rspb.2020.2888
Ammospermophilus leucurus	Relative length of small intestine, cecum, and colon	NA	NA	No		Langer, P. (2017). Comparative anatomy of the gastrointestinal tract in eutheria: Taxonomy, biogeography and food. Walter de Gruyter.
Ammotragus lervia	Length of one or more GIT sections	NA	NA	No		Duque-Correa, M. J., Codron, D., Meloro, C., McGrosky, A., Schiffmann, C., Edwards, M. S., & Clauss, M. (2021). Mammalian intestinal allometry, phylogeny, trophic level and climate. Proceedings of the Royal Society B: Biological Sciences, 288(1944), 20202888. https://doi.org/10.1098/rspb.2020.2888
Ammotragus lervia	Length of small intestine, cecum, and colon	NA	Volume of small intestine, cecum, and colon	No		Langer, P. (2017). Comparative anatomy of the gastrointestinal tract in eutheria: Taxonomy, biogeography and food. Walter de Gruyter.
Ammotragus lervia	Length of small intestine, large intestine, colon, and cecum	NA	NA	No	Wild or captive/ domestic	McGrosky, A., Codron, D., Müller, D. W. H., Navarrete, A., Isler, K., Hofmann, R. R., & Clauss, M. (2019). Gross intestinal morphometry and allometry in ruminants. Journal of Morphology, 280(9), 1254–1266. https://doi.org/10.1002/jmor.21028
Anomalurus beechcrofti	Relative length of small intestine, cecum, and colon	NA	NA	No		Langer, P. (2017). Comparative anatomy of the gastrointestinal tract in eutheria: Taxonomy, biogeography and food. Walter de Gruyter.
Anomalurus derbianus	Weight of all GIT sections	NA	Surface area and volume of all GIT sections	No		Chivers, D. J., & Hladik, C. M. (1980). Morphology of the gastrointestinal tract in primates: Comparisons with other mammals in relation to diet. Journal of Morphology, 166(3), 337–386. https://doi.org/10.1002/jmor.1051660306
Anomalurus derbianus	Relative length of small intestine, cecum, and colon	NA	NA	No		Langer, P. (2017). Comparative anatomy of the gastrointestinal tract in eutheria: Taxonomy, biogeography and food. Walter de Gruyter.
Anomalurus pelii	Relative length of small intestine, cecum, and colon	NA	NA	No		Langer, P. (2017). Comparative anatomy of the gastrointestinal tract in eutheria: Taxonomy, biogeography and food. Walter de Gruyter.
Antechinomys laniger	Length of one or more GIT sections	NA	NA	No		Duque-Correa, M. J., Codron, D., Meloro, C., McGrosky, A., Schiffmann, C., Edwards, M. S., & Clauss, M. (2021). Mammalian intestinal allometry, phylogeny, trophic level and climate. Proceedings of the Royal Society B: Biological Sciences, 288(1944), 20202888. https://doi.org/10.1098/rspb.2020.2888
Antechinomys laniger	Total intestine length	NA	NA	No	Captive/ domestic	Stannard, H. J., & Old, J. M. (2013). Description of the gastrointestinal tract and associated organs of the kultarr (Antechinomys laniger). Australian Mammalogy, 35(1), 39–42. https://doi.org/10.1071/AM12003
Antidorcas marsupialis	Length of one or more GIT sections	NA	NA	No		Duque-Correa, M. J., Codron, D., Meloro, C., McGrosky, A., Schiffmann, C., Edwards, M. S., & Clauss, M. (2021). Mammalian intestinal allometry, phylogeny, trophic level and climate. Proceedings of the Royal Society B: Biological Sciences, 288(1944), 20202888. https://doi.org/10.1098/rspb.2020.2888
Antidorcas marsupialis	Length of small intestine, large intestine, colon, and cecum	NA	NA	No	Wild or captive/ domestic	McGrosky, A., Codron, D., Müller, D. W. H., Navarrete, A., Isler, K., Hofmann, R. R., & Clauss, M. (2019). Gross intestinal morphometry and allometry in ruminants. Journal of Morphology, 280(9), 1254–1266. https://doi.org/10.1002/jmor.21028
Antidorcas marsupialis	Length and circumference of small intestine, length and area of cecum and colon	Villi height, width, and density	NA	No	Wild	Woodall, P. F., & Skinner, J. D. (1993). Dimensions of the intestine, diet and faecal water loss in some African antelope. Journal of Zoology, 229(3), 457–471. https://doi.org/10.1111/j.1469-7998.1993.tb02648.x
Antilope cervicapra	Length of one or more GIT sections	NA	NA	No		Duque-Correa, M. J., Codron, D., Meloro, C., McGrosky, A., Schiffmann, C., Edwards, M. S., & Clauss, M. (2021). Mammalian intestinal allometry, phylogeny, trophic level and climate. Proceedings of the Royal Society B: Biological Sciences, 288(1944), 20202888. https://doi.org/10.1098/rspb.2020.2888
Antilope cervicapra	Length of small intestine, cecum, and colon	NA	Volume of small intestine, cecum, and colon	No		Langer, P. (2017). Comparative anatomy of the gastrointestinal tract in eutheria: Taxonomy, biogeography and food. Walter de Gruyter.
Antilope cervicapra	Length of small intestine, large intestine, colon, and cecum	NA	NA	No	Wild or captive/ domestic	McGrosky, A., Codron, D., Müller, D. W. H., Navarrete, A., Isler, K., Hofmann, R. R., & Clauss, M. (2019). Gross intestinal morphometry and allometry in ruminants. Journal of Morphology, 280(9), 1254–1266. https://doi.org/10.1002/jmor.21028
Aplodontia rufa	Relative length of small intestine, cecum, and colon	NA	NA	No		Langer, P. (2017). Comparative anatomy of the gastrointestinal tract in eutheria: Taxonomy, biogeography and food. Walter de Gruyter.
Apodemus agrarius	Length and mass (with contents) of stomach, cecum, and large intestine, length and wet mass (with contents) of small intestine	Villi density, height, length, and width	Mucosal surface area of small intestine	Yes	Wild caught and maintained in lab	Borkowska, A. (1995). Seasonal changes in gut morphology of the striped field mouse (Apodemus agrarius). Canadian Journal of Zoology, 73(6), 1095–1099. https://doi.org/10.1139/z95-130
Apodemus agrarius	Length of one or more GIT sections	NA	NA	No		Duque-Correa, M. J., Codron, D., Meloro, C., McGrosky, A., Schiffmann, C., Edwards, M. S., & Clauss, M. (2021). Mammalian intestinal allometry, phylogeny, trophic level and climate. Proceedings of the Royal Society B: Biological Sciences, 288(1944), 20202888. https://doi.org/10.1098/rspb.2020.2888
Apodemus agrarius	Relative length of small intestine, cecum, and colon	NA	NA	No		Langer, P. (2017). Comparative anatomy of the gastrointestinal tract in eutheria: Taxonomy, biogeography and food. Walter de Gruyter.
Apodemus agrarius	Length of small intestine, cecum, and colon	NA	NA	No		Lovegrove, B. G. (2010). The allometry of rodent intestines. Journal of Comparative Physiology B, 180(5), 741–755. https://doi.org/10.1007/s00360-009-0437-2
Apodemus agrarius	Relative lengths of one or more GIT sections	NA	NA	No		Nikolaevich. (1967). Evoliutsiia pishchevaritel’noi sistemy gryzunov (mysheobraznye): Evolution of the alimentary system myomorph rodents. 1967
Apodemus chevrieri	Length, wet mass (with and without contents), and dry mass of all GIT sections	NA	Serum leptin levels, digestibility	Yes	Lab	Gao, W., Wang, Z., & Zhu, W. (2016). Plasticity in the physiological energetics of Apodemus chevrieri: The role of dietary fiber content. Animal Biology, 66(3–4), 259–277. https://doi.org/10.1163/15707563-00002503
Apodemus chevrieri	Wet mass (with contents) of all GIT sections, dry mass of stomach, small intestine, and large intestine	NA	Serum leptin levels	Yes	Wild	Wan-long, Z., Sheng-chang, Y., Lin, Z., & Zheng-kun, W. (2012). Seasonal variations of body mass, thermogenesis and digestive tract morphology in Apodemus chevrieri in Hengduan mountain region. Animal Biology, 62(4), 463–478. https://doi.org/10.1163/157075612X650140
Apodemus flavicollis	Length of one or more GIT sections	NA	NA	No		Duque-Correa, M. J., Codron, D., Meloro, C., McGrosky, A., Schiffmann, C., Edwards, M. S., & Clauss, M. (2021). Mammalian intestinal allometry, phylogeny, trophic level and climate. Proceedings of the Royal Society B: Biological Sciences, 288(1944), 20202888. https://doi.org/10.1098/rspb.2020.2888
Apodemus flavicollis	Length of small intestine, cecum, and colon	NA	Surface area of small intestine, cecum, and colon	No		Langer, P. (2017). Comparative anatomy of the gastrointestinal tract in eutheria: Taxonomy, biogeography and food. Walter de Gruyter.
Apodemus flavicollis	Length of small intestine, cecum, and colon, wet mass (without contents) of all GIT sections	NA	NA	Yes	Wild	Myrcha, A. (1965). Length and weight of the alimentary tract of Apodemus flavicollis (Melchior, 1834). Acta Theriologica, X(16), 225–228.
Apodemus flavicollis	Relative lengths of one or more GIT sections	NA	NA	No		Nikolaevich. (1967). Evoliutsiia pishchevaritel’noi sistemy gryzunov (mysheobraznye): Evolution of the alimentary system myomorph rodents. 1967
Apodemus flavicollis	Length of large intestine	NA	Internal and external area of large intestine	No	Wild	Wilczyńska, B. (1998). Anatomical structure and size of large intestinal mucosa in selected species of shrews and rodents. Acta Theriologica, 43, 363–370. https://doi.org/10.4098/AT.arch.98-47
Apodemus flavicollis	Length of all GIT sections	Villi height, diameter, and density	Digestive absorptive area of all GIT sections	No		Wilczyńska, B. (1999). Histometry and surface area of the alimentary canal of Apodemus flavicollis. Acta Theriologica, 44, 29–36. https://doi.org/10.4098/AT.arch.99-3
Apodemus peninsulae	Length of all GIT sections	NA	NA	No	Wild	Chapman, O. S. (unpublished data)
Apodemus speciosus	Length of small intestine, cecum, and large intestine, dry mass of all GIT sections	NA	NA	Yes	Wild caught and maintained in lab	Eto, T., Ozaki, R., Kato, G. A., Sakamoto, S. H., Koshimoto, C., & Morita, T. (2016). Flexibility of digestive tract morphology in response to environmental conditions in the large Japanese field mouse Apodemus speciosus. Mammal Study, 41(2), 71–76. https://doi.org/10.3106/041.041.0204
Apodemus sylvaticus	Length of one or more GIT sections	NA	NA	No		Duque-Correa, M. J., Codron, D., Meloro, C., McGrosky, A., Schiffmann, C., Edwards, M. S., & Clauss, M. (2021). Mammalian intestinal allometry, phylogeny, trophic level and climate. Proceedings of the Royal Society B: Biological Sciences, 288(1944), 20202888. https://doi.org/10.1098/rspb.2020.2888
Apodemus sylvaticus	Length of all GIT sections	NA	NA	Yes	Wild	Gorman, M. L., Corp, N., & Speakman, J. R. (1997). Apparent absorption efficiency and gut morphometry of wood mice, Apodemus sylvaticus, from two distinct populations with different diets. Physiological Zoology, 70(6), 610–614. https://doi.org/10.1086/515876
Apodemus sylvaticus	Lengthand wet mass (without contents) of all GIT sections	NA	NA	Yes	Wild	Hauksdóttir, B. B. (2025). Gastrointestinal variation and flea infestation among Apodemus sylvaticus across contrasting habitats in Iceland. B.S. Thesis; University of Iceland. https://skemman.is/handle/1946/50193
Apodemus sylvaticus	Relative length of small intestine, cecum, and colon	NA	NA	No		Langer, P. (2017). Comparative anatomy of the gastrointestinal tract in eutheria: Taxonomy, biogeography and food. Walter de Gruyter.
Apodemus sylvaticus	Relative lengths of one or more GIT sections	NA	NA	No		Nikolaevich. (1967). Evoliutsiia pishchevaritel’noi sistemy gryzunov (mysheobraznye): Evolution of the alimentary system myomorph rodents. 1967
Arctictis binturong	Length of one or more GIT sections	NA	NA	No		Duque-Correa, M. J., Codron, D., Meloro, C., McGrosky, A., Schiffmann, C., Edwards, M. S., & Clauss, M. (2021). Mammalian intestinal allometry, phylogeny, trophic level and climate. Proceedings of the Royal Society B: Biological Sciences, 288(1944), 20202888. https://doi.org/10.1098/rspb.2020.2888
Arctictis binturong	Length of small and large intestine	NA	NA	No		McGrosky, A., Navarrete, A., Isler, K., Langer, P., & Clauss, M. (2016). Gross intestinal morphometry and allometry in Carnivora. European Journal of Wildlife Research, 62(4), 395–405. https://doi.org/10.1007/s10344-016-1011-3
Arctocebus calabarensis	Weight of all GIT sections	NA	Surface area and volume of all GIT sections	No		Chivers, D. J., & Hladik, C. M. (1980). Morphology of the gastrointestinal tract in primates: Comparisons with other mammals in relation to diet. Journal of Morphology, 166(3), 337–386. https://doi.org/10.1002/jmor.1051660306
Arctocebus calabarensis	Mass of all GIT sections	NA	Intestinal nominal surface area, volume of all GIT sections	No		Lavin, S. R., Karasov, W. H., Ives, A. R., Middleton, K. M., & Garland Jr., T. (2008). Morphometrics of the avian small intestine compared with that of nonflying mammals: A phylogenetic approach. Physiological and Biochemical Zoology, 81(5), 526–550. https://doi.org/10.1086/590395
Arctocephalus forsteri	Length of one or more GIT sections	NA	NA	No		Duque-Correa, M. J., Codron, D., Meloro, C., McGrosky, A., Schiffmann, C., Edwards, M. S., & Clauss, M. (2021). Mammalian intestinal allometry, phylogeny, trophic level and climate. Proceedings of the Royal Society B: Biological Sciences, 288(1944), 20202888. https://doi.org/10.1098/rspb.2020.2888
Arctocephalus forsteri	Length of small intestine, cecum, and colon	NA	NA	No		Langer, P. (2017). Comparative anatomy of the gastrointestinal tract in eutheria: Taxonomy, biogeography and food. Walter de Gruyter.
Arctocephalus forsteri	Length of small intestine, cecum, and large intestine	NA	NA	No		McGrosky, A., Navarrete, A., Isler, K., Langer, P., & Clauss, M. (2016). Gross intestinal morphometry and allometry in Carnivora. European Journal of Wildlife Research, 62(4), 395–405. https://doi.org/10.1007/s10344-016-1011-3
Arctocephalus forsteri	Length of stomach, length and circumference of intestine	NA	NA	No	Wild	Richardson, K. C., & Gales, N. J. (1987). Functional morphology of the alimentary tract of the Australian sea-lion, Neophoca cinerea. Australian Journal of Zoology, 35(3), 219–226. https://doi.org/10.1071/ZO9870219
Artibeus fimbriatus	Length of small intestine	NA	NA	No		Caviedes-Vidal, E., McWhorter, T. J., Lavin, S. R., Chediack, J. G., Tracy, C. R., & Karasov, W. H. (2007). The digestive adaptation of flying vertebrates: High intestinal paracellular absorption compensates for smaller guts. Proceedings of the National Academy of Sciences, 104(48), 19132–19137. https://doi.org/10.1073/pnas.0703159104
Artibeus fimbriatus	Length of one or more GIT sections	NA	NA	No		Duque-Correa, M. J., Codron, D., Meloro, C., McGrosky, A., Schiffmann, C., Edwards, M. S., & Clauss, M. (2021). Mammalian intestinal allometry, phylogeny, trophic level and climate. Proceedings of the Royal Society B: Biological Sciences, 288(1944), 20202888. https://doi.org/10.1098/rspb.2020.2888
Artibeus jamaicensis	Relative length of duodenum	Villi area, perimeter, and density, enterocyte density, width and density of microvilli	Lumen area, glucose tolerance	No		Camacho J, Bernal-Rivera A, Peña V, Morales-Sosa P, Robb SMC, Russell J, Yi K, Wang Y, Tsuchiya D, Murillo-García OE, Rohner N. (2024). Sugar assimilation underlying dietary evolution of Neotropical bats. Nat Ecol Evol 8:1735–50.
Artibeus jamaicensis	Length of small intestine	NA	NA	No		Caviedes-Vidal, E., McWhorter, T. J., Lavin, S. R., Chediack, J. G., Tracy, C. R., & Karasov, W. H. (2007). The digestive adaptation of flying vertebrates: High intestinal paracellular absorption compensates for smaller guts. Proceedings of the National Academy of Sciences, 104(48), 19132–19137. https://doi.org/10.1073/pnas.0703159104
Artibeus jamaicensis	Length of one or more GIT sections	NA	NA	No		Duque-Correa, M. J., Codron, D., Meloro, C., McGrosky, A., Schiffmann, C., Edwards, M. S., & Clauss, M. (2021). Mammalian intestinal allometry, phylogeny, trophic level and climate. Proceedings of the Royal Society B: Biological Sciences, 288(1944), 20202888. https://doi.org/10.1098/rspb.2020.2888
Artibeus jamaicensis	Total GIT length	NA	NA	No		Jones, K. E., & MacLarnon, A. M. (2004). Affording larger brains: Testing hypotheses of mammalian brain evolution on bats. The American Naturalist, 164(1), E20–E31. https://doi.org/10.1086/421334
Artibeus lituratus	Length of small intestine	NA	Small intestine nominal surface area	No		Caviedes-Vidal, E., McWhorter, T. J., Lavin, S. R., Chediack, J. G., Tracy, C. R., & Karasov, W. H. (2007). The digestive adaptation of flying vertebrates: High intestinal paracellular absorption compensates for smaller guts. Proceedings of the National Academy of Sciences, 104(48), 19132–19137. https://doi.org/10.1073/pnas.0703159104
Artibeus lituratus	Length of one or more GIT sections	NA	NA	No		Duque-Correa, M. J., Codron, D., Meloro, C., McGrosky, A., Schiffmann, C., Edwards, M. S., & Clauss, M. (2021). Mammalian intestinal allometry, phylogeny, trophic level and climate. Proceedings of the Royal Society B: Biological Sciences, 288(1944), 20202888. https://doi.org/10.1098/rspb.2020.2888
Arvicola amphibius	Length of one or more GIT sections	NA	NA	No		Duque-Correa, M. J., Codron, D., Meloro, C., McGrosky, A., Schiffmann, C., Edwards, M. S., & Clauss, M. (2021). Mammalian intestinal allometry, phylogeny, trophic level and climate. Proceedings of the Royal Society B: Biological Sciences, 288(1944), 20202888. https://doi.org/10.1098/rspb.2020.2888
Arvicola amphibius	Length, wet mass (without contents), and dry mass of all GIT sections	NA	NA	Yes	Lab	Lee, W. B., & Houston, D. C. (1993). The effect of diet quality on gut anatomy in British voles (Microtinae). Journal of Comparative Physiology B, 163(4), 337–339. https://doi.org/10.1007/BF00347785
Arvicola amphibius	Length of small intestine, cecum, and colon	NA	NA	No		Lovegrove, B. G. (2010). The allometry of rodent intestines. Journal of Comparative Physiology B, 180(5), 741–755. https://doi.org/10.1007/s00360-009-0437-2
Asellia tridens	Relative length of all GIT sections, wet of total GIT	Villus height	NA	No	Wild	Aylward, M., Beselaar, L. C., Alagaili, A. N., Amor, N. M. S., Mohammed, O. B., & Kotzé, S. H. (2019). A comparative morphological and histological study of the gastrointestinal tract of four insectivorous bat species: Asellia tridens, Chaerephon pumilus, Nycteris thebaica, Rhinopoma hardwickii. Journal of Morphology, 280(8), 1106–1117. https://doi.org/10.1002/jmor.21004
Asellia tridens	Length of small intestine	NA	NA	No		Caviedes-Vidal, E., McWhorter, T. J., Lavin, S. R., Chediack, J. G., Tracy, C. R., & Karasov, W. H. (2007). The digestive adaptation of flying vertebrates: High intestinal paracellular absorption compensates for smaller guts. Proceedings of the National Academy of Sciences, 104(48), 19132–19137. https://doi.org/10.1073/pnas.0703159104
Asellia tridens	Length of one or more GIT sections	NA	NA	No		Duque-Correa, M. J., Codron, D., Meloro, C., McGrosky, A., Schiffmann, C., Edwards, M. S., & Clauss, M. (2021). Mammalian intestinal allometry, phylogeny, trophic level and climate. Proceedings of the Royal Society B: Biological Sciences, 288(1944), 20202888. https://doi.org/10.1098/rspb.2020.2888
Asellia tridens	Total GIT length	NA	NA	No		Jones, K. E., & MacLarnon, A. M. (2004). Affording larger brains: Testing hypotheses of mammalian brain evolution on bats. The American Naturalist, 164(1), E20–E31. https://doi.org/10.1086/421334
Atelerix albiventris	Length of one or more GIT sections	NA	NA	No		Duque-Correa, M. J., Codron, D., Meloro, C., McGrosky, A., Schiffmann, C., Edwards, M. S., & Clauss, M. (2021). Mammalian intestinal allometry, phylogeny, trophic level and climate. Proceedings of the Royal Society B: Biological Sciences, 288(1944), 20202888. https://doi.org/10.1098/rspb.2020.2888
Atelerix albiventris	Length of all GIT sections	NA	NA	No	Wild caught and maintained in lab	Girgiri, I., Gambo, B., Ibrahim, B., & Bwala, A. (2015). Morphometric studies of some visceral organs and gastrointestinal tract of four-toed african hedgehog (Atelerix albiventris). Journal of Morphological Sciences, 32(01), 029–032. https://doi.org/10.4322/jms.071014
Atelerix albiventris	Length of small and large intestine	NA	NA	No	Captive/ domestic	Jaji, A. Z., Akano, J. J., & Mo, S. (2019). Morphometry and histology of the gastrointestinal organs of the African white breasted hedgehog. Journal of Veterinary Anatomy, 12(2). Jackson, T. P., & Spinks, A. C. (1998). Gut morphology of the Otomyine rodents: An arid-mesic comparison. South African Journal of Zoology, 33(4), 236–240.
Ateles chamek	Length of all GIT sections	NA	NA	No	Wild	Jesus, A. D. S., El Bizri, H. R., Fa, J. E., Valsecchi, J., Rabelo, R. M., & Mayor, P. (2023). Comparative gastrointestinal organ lengths among Amazonian primates (Primates: Platyrrhini). American Journal of Biological Anthropology, 181(3), 440–453. https://doi.org/10.1002/ajpa.24751
Ateles paniscus	Length of one or more GIT sections	NA	NA	No		Duque-Correa, M. J., Codron, D., Meloro, C., McGrosky, A., Schiffmann, C., Edwards, M. S., & Clauss, M. (2021). Mammalian intestinal allometry, phylogeny, trophic level and climate. Proceedings of the Royal Society B: Biological Sciences, 288(1944), 20202888. https://doi.org/10.1098/rspb.2020.2888
Ateles paniscus	Length of small intestine, large intestine, colon, and cecum	NA	NA	No		McGrosky, A., Meloro, C., Navarrete, A., Heldstab, S. A., Kitchener, A. C., Isler, K., & Clauss, M. (2019). Gross intestinal morphometry and allometry in primates. American Journal of Primatology, 81(8), e23035. https://doi.org/10.1002/ajp.23035
Atherurus africanus	Relative length of small intestine, cecum, and colon	NA	NA	No		Langer, P. (2017). Comparative anatomy of the gastrointestinal tract in eutheria: Taxonomy, biogeography and food. Walter de Gruyter.
Atherurus africanus	Relative lengths of one or more GIT sections	NA	NA	No		Nikolaevich. (1967). Evoliutsiia pishchevaritel’noi sistemy gryzunov (mysheobraznye): Evolution of the alimentary system myomorph rodents. 1967
Atherurus macrourus	Relative length of small intestine, cecum, and colon	NA	NA	No		Langer, P. (2017). Comparative anatomy of the gastrointestinal tract in eutheria: Taxonomy, biogeography and food. Walter de Gruyter.
Atilax paludinosus	Mass of all GIT sections	NA	Intestinal nominal surface area, volume of all GIT sections	No		Lavin, S. R., Karasov, W. H., Ives, A. R., Middleton, K. M., & Garland Jr., T. (2008). Morphometrics of the avian small intestine compared with that of nonflying mammals: A phylogenetic approach. Physiological and Biochemical Zoology, 81(5), 526–550. https://doi.org/10.1086/590395
Atlantoxerus getulus	Relative length of small intestine, cecum, and colon	NA	NA	No		Langer, P. (2017). Comparative anatomy of the gastrointestinal tract in eutheria: Taxonomy, biogeography and food. Walter de Gruyter.
Avahi laniger	Length of small intestine, cecum, and colon	NA	Volume and surface area of small intestine, cecum, and colon	No		Langer, P. (2017). Comparative anatomy of the gastrointestinal tract in eutheria: Taxonomy, biogeography and food. Walter de Gruyter.
Axis axis	Length of one or more GIT sections	NA	NA	No		Duque-Correa, M. J., Codron, D., Meloro, C., McGrosky, A., Schiffmann, C., Edwards, M. S., & Clauss, M. (2021). Mammalian intestinal allometry, phylogeny, trophic level and climate. Proceedings of the Royal Society B: Biological Sciences, 288(1944), 20202888. https://doi.org/10.1098/rspb.2020.2888
Axis axis	Length of small intestine, large intestine, colon, and cecum	NA	NA	No	Wild or captive/ domestic	McGrosky, A., Codron, D., Müller, D. W. H., Navarrete, A., Isler, K., Hofmann, R. R., & Clauss, M. (2019). Gross intestinal morphometry and allometry in ruminants. Journal of Morphology, 280(9), 1254–1266. https://doi.org/10.1002/jmor.21028
Axis porcinus	Length of one or more GIT sections	NA	NA	No		Duque-Correa, M. J., Codron, D., Meloro, C., McGrosky, A., Schiffmann, C., Edwards, M. S., & Clauss, M. (2021). Mammalian intestinal allometry, phylogeny, trophic level and climate. Proceedings of the Royal Society B: Biological Sciences, 288(1944), 20202888. https://doi.org/10.1098/rspb.2020.2888
Axis porcinus	Length of small intestine, large intestine, colon, and cecum	NA	NA	No	Wild or captive/ domestic	McGrosky, A., Codron, D., Müller, D. W. H., Navarrete, A., Isler, K., Hofmann, R. R., & Clauss, M. (2019). Gross intestinal morphometry and allometry in ruminants. Journal of Morphology, 280(9), 1254–1266. https://doi.org/10.1002/jmor.21028
Babyrousa babyrussa	Length of one or more GIT sections	NA	NA	No		Duque-Correa, M. J., Codron, D., Meloro, C., McGrosky, A., Schiffmann, C., Edwards, M. S., & Clauss, M. (2021). Mammalian intestinal allometry, phylogeny, trophic level and climate. Proceedings of the Royal Society B: Biological Sciences, 288(1944), 20202888. https://doi.org/10.1098/rspb.2020.2888
Baiomys musculus	Relative length of small intestine, cecum, and colon	NA	NA	No		Langer, P. (2017). Comparative anatomy of the gastrointestinal tract in eutheria: Taxonomy, biogeography and food. Walter de Gruyter.
Baiomys musculus	Relative lengths of one or more GIT sections	NA	NA	No		Nikolaevich. (1967). Evoliutsiia pishchevaritel’noi sistemy gryzunov (mysheobraznye): Evolution of the alimentary system myomorph rodents. 1967
Balaenoptera acutorostrata	Length of one or more GIT sections	NA	NA	No		Duque-Correa, M. J., Codron, D., Meloro, C., McGrosky, A., Schiffmann, C., Edwards, M. S., & Clauss, M. (2021). Mammalian intestinal allometry, phylogeny, trophic level and climate. Proceedings of the Royal Society B: Biological Sciences, 288(1944), 20202888. https://doi.org/10.1098/rspb.2020.2888
Balaenoptera acutorostrata	Length of small intestine, cecum, and colon	NA	NA	No		Langer, P. (2017). Comparative anatomy of the gastrointestinal tract in eutheria: Taxonomy, biogeography and food. Walter de Gruyter.
Balaenoptera acutorostrata	Relative length of small intestine and large intestine	NA	NA	No		Perrin,Perrin, W. F., Würsig, B. G., & Thewissen, J. G. M. (2009). Encyclopedia of Marine Mammals (Second Edition). Elsevier/Academic Press. W. F., Würsig, B. G., & J G M Thewissen. (2009). Encyclopedia of marine mammals. Elsevier/Academic Press. https://www.elsevier.com/books/encyclopedia-of-marine-mammals/wursig/978-0-12-373553-9
Balaenoptera bonaerensis	Length of one or more GIT sections	NA	NA	No		Duque-Correa, M. J., Codron, D., Meloro, C., McGrosky, A., Schiffmann, C., Edwards, M. S., & Clauss, M. (2021). Mammalian intestinal allometry, phylogeny, trophic level and climate. Proceedings of the Royal Society B: Biological Sciences, 288(1944), 20202888. https://doi.org/10.1098/rspb.2020.2888
Barbastella barbastellus	Total GIT length	NA	NA	No		Jones, K. E., & MacLarnon, A. M. (2004). Affording larger brains: Testing hypotheses of mammalian brain evolution on bats. The American Naturalist, 164(1), E20–E31. https://doi.org/10.1086/421334
Bathyergus suillus	Length of one or more GIT sections	NA	NA	No		Duque-Correa, M. J., Codron, D., Meloro, C., McGrosky, A., Schiffmann, C., Edwards, M. S., & Clauss, M. (2021). Mammalian intestinal allometry, phylogeny, trophic level and climate. Proceedings of the Royal Society B: Biological Sciences, 288(1944), 20202888. https://doi.org/10.1098/rspb.2020.2888
Bathyergus suillus	Length of all GIT sections	NA	Surface area of all GIT sections	No		Kotzé, S. H., Van Der Merwe, E. L., Bennett, N. C., & O’Riain, M. J. (2010). The comparative anatomy of the abdominal gastrointestinal tract of six species of African mole‐rats (Rodentia, Bathyergidae). Journal of Morphology, 271(1), 50–60. https://doi.org/10.1002/jmor.10778
Bathyergus suillus	Relative length of small intestine, cecum, and colon	NA	NA	No		Langer, P. (2017). Comparative anatomy of the gastrointestinal tract in eutheria: Taxonomy, biogeography and food. Walter de Gruyter.
Bathyergus suillus	Length of small intestine, cecum, and colon	NA	NA	No		Lovegrove, B. G. (2010). The allometry of rodent intestines. Journal of Comparative Physiology B, 180(5), 741–755. https://doi.org/10.1007/s00360-009-0437-2
Bathyergus suillus	Relative lengths of one or more GIT sections	NA	NA	No		Nikolaevich. (1967). Evoliutsiia pishchevaritel’noi sistemy gryzunov (mysheobraznye): Evolution of the alimentary system myomorph rodents. 1967
Beatragus hunteri	Length of one or more GIT sections	NA	NA	No		Duque-Correa, M. J., Codron, D., Meloro, C., McGrosky, A., Schiffmann, C., Edwards, M. S., & Clauss, M. (2021). Mammalian intestinal allometry, phylogeny, trophic level and climate. Proceedings of the Royal Society B: Biological Sciences, 288(1944), 20202888. https://doi.org/10.1098/rspb.2020.2888
Beatragus hunteri	Length of small intestine, large intestine, colon, and cecum	NA	NA	No	Wild or captive/ domestic	McGrosky, A., Codron, D., Müller, D. W. H., Navarrete, A., Isler, K., Hofmann, R. R., & Clauss, M. (2019). Gross intestinal morphometry and allometry in ruminants. Journal of Morphology, 280(9), 1254–1266. https://doi.org/10.1002/jmor.21028
Bettongia gaimardi	Length of small intestine, large intestine, and cecum	Villi density, base width, thickness, and height	Mucosal surface area	No		Beddard, F. E. (1908). On the anatomy of Antechinomys and some other marsupials, with special reference to the intestinal tract and mesenteries of these and other mammals. Proceedings of the Zoological Society of London, 78(3), 561–605. https://doi.org/10.1111/j.1469-7998.1908.tb07392.x
Blarina brevicauda	Length of small intestine	Villi density, base width, thickness, and height	Mucosal surface area	No		Barry Jr., R. E. (1976). Mucosal surface areas and villous morphology of the small intestine of small mammals: Functional interpretations. Journal of Mammalogy, 57(2), 273–290. https://doi.org/10.2307/1379688
Blarina brevicauda	Length of all GIT sections, wet mass (with and without contents) of all GIT sections, dry mass of all GIT sections	NA	NA	No	Wild	Chapman, O. S., & McLean, B. S. (2024). Gastrointestinal morphology is an effective functional dietary proxy that predicts small mammal community structure. Ecology, 105(12), e4454. https://doi.org/10.1002/ecy.4454
Blarina brevicauda	Length of one or more GIT sections	NA	NA	No		Duque-Correa, M. J., Codron, D., Meloro, C., McGrosky, A., Schiffmann, C., Edwards, M. S., & Clauss, M. (2021). Mammalian intestinal allometry, phylogeny, trophic level and climate. Proceedings of the Royal Society B: Biological Sciences, 288(1944), 20202888. https://doi.org/10.1098/rspb.2020.2888
Blarina brevicauda	Length of intestine, wet mass (with contents) of intestine	NA	NA	No		Schieck, Jim. O., & Millar, J. S. (1985). Alimentary tract measurements as indicators of diets of small mammals. Mammalia, 49(1), 93–104.
Blarina carolinensis	Length of all GIT sections, wet mass (with and without contents) of all GIT sections, dry mass of all GIT sections	NA	NA	No	Wild	Chapman, O. S., & McLean, B. S. (2024). Gastrointestinal morphology is an effective functional dietary proxy that predicts small mammal community structure. Ecology, 105(12), e4454. https://doi.org/10.1002/ecy.4454
Blastocerus dichotomus	Length of one or more GIT sections	NA	NA	No		Duque-Correa, M. J., Codron, D., Meloro, C., McGrosky, A., Schiffmann, C., Edwards, M. S., & Clauss, M. (2021). Mammalian intestinal allometry, phylogeny, trophic level and climate. Proceedings of the Royal Society B: Biological Sciences, 288(1944), 20202888. https://doi.org/10.1098/rspb.2020.2888
Blastocerus dichotomus	Length of small intestine, large intestine, colon, and cecum	NA	NA	No	Wild or captive/ domestic	McGrosky, A., Codron, D., Müller, D. W. H., Navarrete, A., Isler, K., Hofmann, R. R., & Clauss, M. (2019). Gross intestinal morphometry and allometry in ruminants. Journal of Morphology, 280(9), 1254–1266. https://doi.org/10.1002/jmor.21028
Bos bonasus	Length of one or more GIT sections	NA	NA	No		Duque-Correa, M. J., Codron, D., Meloro, C., McGrosky, A., Schiffmann, C., Edwards, M. S., & Clauss, M. (2021). Mammalian intestinal allometry, phylogeny, trophic level and climate. Proceedings of the Royal Society B: Biological Sciences, 288(1944), 20202888. https://doi.org/10.1098/rspb.2020.2888
Bos bonasus	Length of small intestine, cecum, and colon	NA	Volume of small intestine, cecum, and colon	No		Langer, P. (2017). Comparative anatomy of the gastrointestinal tract in eutheria: Taxonomy, biogeography and food. Walter de Gruyter.
Bos bonasus	Length of small intestine, large intestine, colon, and cecum	NA	NA	No	Wild or captive/ domestic	McGrosky, A., Codron, D., Müller, D. W. H., Navarrete, A., Isler, K., Hofmann, R. R., & Clauss, M. (2019). Gross intestinal morphometry and allometry in ruminants. Journal of Morphology, 280(9), 1254–1266. https://doi.org/10.1002/jmor.21028
Bos grunniens	NA	Villi height, width, surface area, and crypt depth, submucos and muscular thickness	NA	Yes	Captive/ domestic	Ding, B. A., Ma, S. Q., Li, Z. R., Li, X. L., & Madigosky, S. R. (2018). Seasonal changes of rumen and intestine morphology of the Qinghai yak (Bos grunniens). Veterinary World, 11(8), 1135–1138. https://doi.org/10.14202/vetworld.2018.1135-1138
Bos javanicus	Length of one or more GIT sections	NA	NA	No		Duque-Correa, M. J., Codron, D., Meloro, C., McGrosky, A., Schiffmann, C., Edwards, M. S., & Clauss, M. (2021). Mammalian intestinal allometry, phylogeny, trophic level and climate. Proceedings of the Royal Society B: Biological Sciences, 288(1944), 20202888. https://doi.org/10.1098/rspb.2020.2888
Bos javanicus	Length of small intestine, large intestine, colon, and cecum	NA	NA	No	Wild or captive/ domestic	McGrosky, A., Codron, D., Müller, D. W. H., Navarrete, A., Isler, K., Hofmann, R. R., & Clauss, M. (2019). Gross intestinal morphometry and allometry in ruminants. Journal of Morphology, 280(9), 1254–1266. https://doi.org/10.1002/jmor.21028
Bos primigenius	Length of one or more GIT sections	NA	NA	No		Duque-Correa, M. J., Codron, D., Meloro, C., McGrosky, A., Schiffmann, C., Edwards, M. S., & Clauss, M. (2021). Mammalian intestinal allometry, phylogeny, trophic level and climate. Proceedings of the Royal Society B: Biological Sciences, 288(1944), 20202888. https://doi.org/10.1098/rspb.2020.2888
Bos taurus	Length of all GIT sections	NA	Retention time	No		Clemens, E. T., & Stevens, C. E. (1980). A comparison of gastrointestinal transit time in ten species of mammal. The Journal of Agricultural Science, 94(3), 735–737. https://doi.org/10.1017/S0021859600028732
Bos taurus	Length of colon	NA	NA	No		Magondu, B., Lee, A. B., Schulz, A., Buchelli, G. C., Meng, M., Kaminski, C., Yang, P. J., Carver, S., & Hu, D. L. (2023). Drying dynamics of pellet feces. Soft Matter, 19(4), 723–732. Magondu, B., Lee, A. B., Schulz, A., Buchelli, G. C., Meng, M., Kaminski, C., Yang, P. J., Carver, S., & Hu, D. L. (2023). Drying dynamics of pellet feces. Soft Matter, 19(4), 723–732. https://doi.org/10.1039/D2SM0…
Bos taurus	Length of small intestine, large intestine, colon, and cecum	NA	NA	No	Wild or captive/ domestic	McGrosky, A., Codron, D., Müller, D. W. H., Navarrete, A., Isler, K., Hofmann, R. R., & Clauss, M. (2019). Gross intestinal morphometry and allometry in ruminants. Journal of Morphology, 280(9), 1254–1266. https://doi.org/10.1002/jmor.21028
Bos taurus	Total wet mass (without contents) of GIT, wet mass (without contents) of small and large intestines, dry mass of small and large intestines	NA	NA	Yes	Captive/ domestic	Smith, N. E., & Baldwin, R. L. (1974). Effects of breed, pregnancy, and lactation on weight of organs and tissues in dairy cattle. Journal of Dairy Science, 57(9), 1055–1060. https://doi.org/10.3168/jds.S0022-0302(74)85008-3
Brachiones przewalskii	Relative length of small intestine, cecum, and colon	NA	NA	No		Langer, P. (2017). Comparative anatomy of the gastrointestinal tract in eutheria: Taxonomy, biogeography and food. Walter de Gruyter.
Brachiones przewalskii	Relative lengths of one or more GIT sections	NA	NA	No		Nikolaevich. (1967). Evoliutsiia pishchevaritel’noi sistemy gryzunov (mysheobraznye): Evolution of the alimentary system myomorph rodents. 1967
Brachyphylla cavernarum	Length of small intestine	NA	NA	No		Caviedes-Vidal, E., McWhorter, T. J., Lavin, S. R., Chediack, J. G., Tracy, C. R., & Karasov, W. H. (2007). The digestive adaptation of flying vertebrates: High intestinal paracellular absorption compensates for smaller guts. Proceedings of the National Academy of Sciences, 104(48), 19132–19137. https://doi.org/10.1073/pnas.0703159104
Brachyphylla cavernarum	Length of one or more GIT sections	NA	NA	No		Duque-Correa, M. J., Codron, D., Meloro, C., McGrosky, A., Schiffmann, C., Edwards, M. S., & Clauss, M. (2021). Mammalian intestinal allometry, phylogeny, trophic level and climate. Proceedings of the Royal Society B: Biological Sciences, 288(1944), 20202888. https://doi.org/10.1098/rspb.2020.2888
Brachyphylla cavernarum	Total GIT length	NA	NA	No		Jones, K. E., & MacLarnon, A. M. (2004). Affording larger brains: Testing hypotheses of mammalian brain evolution on bats. The American Naturalist, 164(1), E20–E31. https://doi.org/10.1086/421334
Brachytarsomys albicauda	Relative lengths of one or more GIT sections	NA	NA	No		Nikolaevich. (1967). Evoliutsiia pishchevaritel’noi sistemy gryzunov (mysheobraznye): Evolution of the alimentary system myomorph rodents. 1967
Brachyteles arachnoides	Length and width of cecum	NA	NA	No	Wild or captive/ domestic	Resende, F. D. C., Muniz-Da-Silva, D. F., Do C. Labanca, P., Pissinatti, A., & Abidu - Figueiredo, M. (2025). Comparative anatomy of the cecum in the Woolly Spider Monkey (Brachyteles spp.: Spix, 1823) and the Southern Brown Howler Monkey (Alouatta Guariba clamitans: Cabrera, 1940) (Atelidae: Primates). Zoomorphology, 144(3), 56. https://doi.org/10.1007/s00435-025-00743-1
Brachyteles hypoxanthus	Length and width of cecum	NA	NA	No	Wild or captive/ domestic	Resende, F. D. C., Muniz-Da-Silva, D. F., Do C. Labanca, P., Pissinatti, A., & Abidu - Figueiredo, M. (2025). Comparative anatomy of the cecum in the Woolly Spider Monkey (Brachyteles spp.: Spix, 1823) and the Southern Brown Howler Monkey (Alouatta Guariba clamitans: Cabrera, 1940) (Atelidae: Primates). Zoomorphology, 144(3), 56. https://doi.org/10.1007/s00435-025-00743-1
Brachyuromys betsileoensis	Relative length of small intestine, cecum, and colon	NA	NA	No		Langer, P. (2017). Comparative anatomy of the gastrointestinal tract in eutheria: Taxonomy, biogeography and food. Walter de Gruyter.
Brachyuromys betsileoensis	Relative lengths of one or more GIT sections	NA	NA	No		Nikolaevich. (1967). Evoliutsiia pishchevaritel’noi sistemy gryzunov (mysheobraznye): Evolution of the alimentary system myomorph rodents. 1967
Bradypus tridactylus	Length of one or more GIT sections	NA	NA	No		Duque-Correa, M. J., Codron, D., Meloro, C., McGrosky, A., Schiffmann, C., Edwards, M. S., & Clauss, M. (2021). Mammalian intestinal allometry, phylogeny, trophic level and climate. Proceedings of the Royal Society B: Biological Sciences, 288(1944), 20202888. https://doi.org/10.1098/rspb.2020.2888
Bramus lutescens	Relative length of small intestine, cecum, and colon	NA	NA	No		Langer, P. (2017). Comparative anatomy of the gastrointestinal tract in eutheria: Taxonomy, biogeography and food. Walter de Gruyter.
Bubalus depressicornis	Length of one or more GIT sections	NA	NA	No		Duque-Correa, M. J., Codron, D., Meloro, C., McGrosky, A., Schiffmann, C., Edwards, M. S., & Clauss, M. (2021). Mammalian intestinal allometry, phylogeny, trophic level and climate. Proceedings of the Royal Society B: Biological Sciences, 288(1944), 20202888. https://doi.org/10.1098/rspb.2020.2888
Bubalus depressicornis	Length of small intestine, large intestine, colon, and cecum	NA	NA	No	Wild or captive/ domestic	McGrosky, A., Codron, D., Müller, D. W. H., Navarrete, A., Isler, K., Hofmann, R. R., & Clauss, M. (2019). Gross intestinal morphometry and allometry in ruminants. Journal of Morphology, 280(9), 1254–1266. https://doi.org/10.1002/jmor.21028
Budorcas taxicolor	Length of one or more GIT sections	NA	NA	No		Duque-Correa, M. J., Codron, D., Meloro, C., McGrosky, A., Schiffmann, C., Edwards, M. S., & Clauss, M. (2021). Mammalian intestinal allometry, phylogeny, trophic level and climate. Proceedings of the Royal Society B: Biological Sciences, 288(1944), 20202888. https://doi.org/10.1098/rspb.2020.2888
Cacajao melanocephalus	Length of all GIT sections	NA	NA	No	Wild	Jesus, A. D. S., El Bizri, H. R., Fa, J. E., Valsecchi, J., Rabelo, R. M., & Mayor, P. (2023). Comparative gastrointestinal organ lengths among Amazonian primates (Primates: Platyrrhini). American Journal of Biological Anthropology, 181(3), 440–453. https://doi.org/10.1002/ajpa.24751
Cacajao ucayalii	Length of all GIT sections	NA	NA	No	Wild	Jesus, A. D. S., El Bizri, H. R., Fa, J. E., Valsecchi, J., Rabelo, R. M., & Mayor, P. (2023). Comparative gastrointestinal organ lengths among Amazonian primates (Primates: Platyrrhini). American Journal of Biological Anthropology, 181(3), 440–453. https://doi.org/10.1002/ajpa.24751
Calcochloris obtusirostris	Length of one or more GIT sections	NA	NA	No		Duque-Correa, M. J., Codron, D., Meloro, C., McGrosky, A., Schiffmann, C., Edwards, M. S., & Clauss, M. (2021). Mammalian intestinal allometry, phylogeny, trophic level and climate. Proceedings of the Royal Society B: Biological Sciences, 288(1944), 20202888. https://doi.org/10.1098/rspb.2020.2888
Callithrix jacchus	Length of one or more GIT sections	NA	NA	No		Duque-Correa, M. J., Codron, D., Meloro, C., McGrosky, A., Schiffmann, C., Edwards, M. S., & Clauss, M. (2021). Mammalian intestinal allometry, phylogeny, trophic level and climate. Proceedings of the Royal Society B: Biological Sciences, 288(1944), 20202888. https://doi.org/10.1098/rspb.2020.2888
Callithrix jacchus	Length of small intestine, cecum, and large intestine, mass of all GIT sections	NA	Intestinal nominal surface area, volume of small intestine, cecum, and large intestine, retention time	No		Lavin, S. R., Karasov, W. H., Ives, A. R., Middleton, K. M., & Garland Jr., T. (2008). Morphometrics of the avian small intestine compared with that of nonflying mammals: A phylogenetic approach. Physiological and Biochemical Zoology, 81(5), 526–550. https://doi.org/10.1086/590395
Callithrix jacchus	Length of small intestine, large intestine, colon, and cecum	NA	NA	No		McGrosky, A., Meloro, C., Navarrete, A., Heldstab, S. A., Kitchener, A. C., Isler, K., & Clauss, M. (2019). Gross intestinal morphometry and allometry in primates. American Journal of Primatology, 81(8), e23035. https://doi.org/10.1002/ajp.23035
Callosciurus erythraeus	Length of one or more GIT sections	NA	NA	No		Duque-Correa, M. J., Codron, D., Meloro, C., McGrosky, A., Schiffmann, C., Edwards, M. S., & Clauss, M. (2021). Mammalian intestinal allometry, phylogeny, trophic level and climate. Proceedings of the Royal Society B: Biological Sciences, 288(1944), 20202888. https://doi.org/10.1098/rspb.2020.2888
Callosciurus erythraeus	Relative length of small intestine, cecum, and colon	NA	NA	No		Langer, P. (2017). Comparative anatomy of the gastrointestinal tract in eutheria: Taxonomy, biogeography and food. Walter de Gruyter.
Callosciurus erythraeus	Length of all GIT sections	NA	NA	No	Wild or captive/ domestic	Mitsuzuka, W., & Oshida, T. (2018). Feeding adaptation of alimentary tract length in arboreal squirrels. Mammal Study, 43(2), 125–131. https://doi.org/10.3106/ms2017-0079
Callosciurus finlaysonii	Relative length of small intestine, cecum, and colon	NA	NA	No		Langer, P. (2017). Comparative anatomy of the gastrointestinal tract in eutheria: Taxonomy, biogeography and food. Walter de Gruyter.
Callosciurus notatus	Length of one or more GIT sections	NA	NA	No		Duque-Correa, M. J., Codron, D., Meloro, C., McGrosky, A., Schiffmann, C., Edwards, M. S., & Clauss, M. (2021). Mammalian intestinal allometry, phylogeny, trophic level and climate. Proceedings of the Royal Society B: Biological Sciences, 288(1944), 20202888. https://doi.org/10.1098/rspb.2020.2888
Callosciurus notatus	Length of all GIT sections	NA	NA	No	Wild or captive/ domestic	Mitsuzuka, W., & Oshida, T. (2018). Feeding adaptation of alimentary tract length in arboreal squirrels. Mammal Study, 43(2), 125–131. https://doi.org/10.3106/ms2017-0079
Callosciurus prevostii	Length of one or more GIT sections	NA	NA	No		Duque-Correa, M. J., Codron, D., Meloro, C., McGrosky, A., Schiffmann, C., Edwards, M. S., & Clauss, M. (2021). Mammalian intestinal allometry, phylogeny, trophic level and climate. Proceedings of the Royal Society B: Biological Sciences, 288(1944), 20202888. https://doi.org/10.1098/rspb.2020.2888
Callosciurus prevostii	Length of all GIT sections	NA	NA	No	Wild or captive/ domestic	Mitsuzuka, W., & Oshida, T. (2018). Feeding adaptation of alimentary tract length in arboreal squirrels. Mammal Study, 43(2), 125–131. https://doi.org/10.3106/ms2017-0079
Callosciurus pygerythrus	Relative length of small intestine, cecum, and colon	NA	NA	No		Langer, P. (2017). Comparative anatomy of the gastrointestinal tract in eutheria: Taxonomy, biogeography and food. Walter de Gruyter.
Callospermophilus lateralis	Length of all GIT sections	NA	NA	No	Wild	Chapman, O. S. (unpublished data)
Callospermophilus lateralis	Length of one or more GIT sections	NA	NA	No		Duque-Correa, M. J., Codron, D., Meloro, C., McGrosky, A., Schiffmann, C., Edwards, M. S., & Clauss, M. (2021). Mammalian intestinal allometry, phylogeny, trophic level and climate. Proceedings of the Royal Society B: Biological Sciences, 288(1944), 20202888. https://doi.org/10.1098/rspb.2020.2888
Callospermophilus lateralis	Length and mass of small intestine, cecum, and colon	NA	NA	No		Langer, P. (2017). Comparative anatomy of the gastrointestinal tract in eutheria: Taxonomy, biogeography and food. Walter de Gruyter.
Callospermophilus lateralis	Length of small intestine, cecum, and large intestine, wet mass (with contents) of small intestine, cecum, and large intestine	NA	NA	No		Schieck, Jim. O., & Millar, J. S. (1985). Alimentary tract measurements as indicators of diets of small mammals. Mammalia, 49(1), 93–104.
Calomys laucha	Length of one or more GIT sections	NA	NA	No		Duque-Correa, M. J., Codron, D., Meloro, C., McGrosky, A., Schiffmann, C., Edwards, M. S., & Clauss, M. (2021). Mammalian intestinal allometry, phylogeny, trophic level and climate. Proceedings of the Royal Society B: Biological Sciences, 288(1944), 20202888. https://doi.org/10.1098/rspb.2020.2888
Calomys laucha	Length of all GIT sections	NA	NA	No	Wild	Ellis, B. A., Mills, J. N., Kennedy, E. J. T., Maiztegui, J. I., & Childs, J. E. (1994). The relationship among diet, alimentary tract morphology, and life history for five species of rodents from the central Argentine pampa. Acta Theriologica, 39, 345–355. https://doi.org/10.4098/AT.arch.94-40
Calomys musculinus	Length of one or more GIT sections	NA	NA	No		Duque-Correa, M. J., Codron, D., Meloro, C., McGrosky, A., Schiffmann, C., Edwards, M. S., & Clauss, M. (2021). Mammalian intestinal allometry, phylogeny, trophic level and climate. Proceedings of the Royal Society B: Biological Sciences, 288(1944), 20202888. https://doi.org/10.1098/rspb.2020.2888
Calomys musculinus	Length of all GIT sections	NA	NA	No	Wild	Ellis, B. A., Mills, J. N., Kennedy, E. J. T., Maiztegui, J. I., & Childs, J. E. (1994). The relationship among diet, alimentary tract morphology, and life history for five species of rodents from the central Argentine pampa. Acta Theriologica, 39, 345–355. https://doi.org/10.4098/AT.arch.94-40
Calomyscus bailwardi	Relative length of small intestine, cecum, and colon	NA	NA	No		Langer, P. (2017). Comparative anatomy of the gastrointestinal tract in eutheria: Taxonomy, biogeography and food. Walter de Gruyter.
Calomyscus bailwardi	Relative lengths of one or more GIT sections	NA	NA	No		Nikolaevich. (1967). Evoliutsiia pishchevaritel’noi sistemy gryzunov (mysheobraznye): Evolution of the alimentary system myomorph rodents. 1967
Caluromys lanatus	Length and relative length of all GIT sections	NA	NA	No		Cáceres, N. C. (n.d.). Comparative lengths of digestive tracts of seven didelphid marsupials (Mammalia) in relation to diet. Revista Brasileira de Zoologia, 22(1), 181–185. https://doi.org/10.1590/S0101-81752005000100021
Caluromys lanatus	Length of one or more GIT sections	NA	NA	No		Duque-Correa, M. J., Codron, D., Meloro, C., McGrosky, A., Schiffmann, C., Edwards, M. S., & Clauss, M. (2021). Mammalian intestinal allometry, phylogeny, trophic level and climate. Proceedings of the Royal Society B: Biological Sciences, 288(1944), 20202888. https://doi.org/10.1098/rspb.2020.2888
Caluromys philander	Length of one or more GIT sections	NA	NA	No		Duque-Correa, M. J., Codron, D., Meloro, C., McGrosky, A., Schiffmann, C., Edwards, M. S., & Clauss, M. (2021). Mammalian intestinal allometry, phylogeny, trophic level and climate. Proceedings of the Royal Society B: Biological Sciences, 288(1944), 20202888. https://doi.org/10.1098/rspb.2020.2888
Caluromys philander	Length of all GIT sections	NA	NA	No	Wild or captive/ domestic	Santori, R. T., Moraes, D. A. D., & Cerqueira, R. (2004). Comparative gross morphology of the digestive tract in ten Didelphidae marsupial species. Mamm, 68(1), 27–36. https://doi.org/10.1515/mamm.2004.004
Camelus dromedarius	Length of colon	NA	NA	No		Magondu, B., Lee, A. B., Schulz, A., Buchelli, G. C., Meng, M., Kaminski, C., Yang, P. J., Carver, S., & Hu, D. L. (2023). Drying dynamics of pellet feces. Soft Matter, 19(4), 723–732. Magondu, B., Lee, A. B., Schulz, A., Buchelli, G. C., Meng, M., Kaminski, C., Yang, P. J., Carver, S., & Hu, D. L. (2023). Drying dynamics of pellet feces. Soft Matter, 19(4), 723–732. https://doi.org/10.1039/D2SM0…
Camelus ferus	Length of one or more GIT sections	NA	NA	No		Duque-Correa, M. J., Codron, D., Meloro, C., McGrosky, A., Schiffmann, C., Edwards, M. S., & Clauss, M. (2021). Mammalian intestinal allometry, phylogeny, trophic level and climate. Proceedings of the Royal Society B: Biological Sciences, 288(1944), 20202888. https://doi.org/10.1098/rspb.2020.2888
Canis familiaris	Length of small intestine	NA	Small intestine nominal surface area	No		Caviedes-Vidal, E., McWhorter, T. J., Lavin, S. R., Chediack, J. G., Tracy, C. R., & Karasov, W. H. (2007). The digestive adaptation of flying vertebrates: High intestinal paracellular absorption compensates for smaller guts. Proceedings of the National Academy of Sciences, 104(48), 19132–19137. https://doi.org/10.1073/pnas.0703159104
Canis familiaris	Length of all GIT sections	NA	Retention time	No		Clemens, E. T., & Stevens, C. E. (1980). A comparison of gastrointestinal transit time in ten species of mammal. The Journal of Agricultural Science, 94(3), 735–737. https://doi.org/10.1017/S0021859600028732
Canis familiaris	Length of small intestine, cecum, and colon	NA	NA	No		Kararli, T. T. (1995). Comparison of the gastrointestinal anatomy, physiology, and biochemistry of humans and commonly used laboratory animals. Biopharmaceutics & Drug Disposition, 16(5), 351–380. https://doi.org/10.1002/bdd.2510160502
Canis familiaris	Length of colon	NA	NA	No		Magondu, B., Lee, A. B., Schulz, A., Buchelli, G. C., Meng, M., Kaminski, C., Yang, P. J., Carver, S., & Hu, D. L. (2023). Drying dynamics of pellet feces. Soft Matter, 19(4), 723–732. Magondu, B., Lee, A. B., Schulz, A., Buchelli, G. C., Meng, M., Kaminski, C., Yang, P. J., Carver, S., & Hu, D. L. (2023). Drying dynamics of pellet feces. Soft Matter, 19(4), 723–732. https://doi.org/10.1039/D2SM0…
Canis lupus	Length of one or more GIT sections	NA	NA	No		Duque-Correa, M. J., Codron, D., Meloro, C., McGrosky, A., Schiffmann, C., Edwards, M. S., & Clauss, M. (2021). Mammalian intestinal allometry, phylogeny, trophic level and climate. Proceedings of the Royal Society B: Biological Sciences, 288(1944), 20202888. https://doi.org/10.1098/rspb.2020.2888
Canis lupus	Length of small intestine, mass of all GIT sections	NA	Intestinal nominal surface area, volume of all GIT sections, retention time	No		Lavin, S. R., Karasov, W. H., Ives, A. R., Middleton, K. M., & Garland Jr., T. (2008). Morphometrics of the avian small intestine compared with that of nonflying mammals: A phylogenetic approach. Physiological and Biochemical Zoology, 81(5), 526–550. https://doi.org/10.1086/590395
Canis lupus	Length of small intestine, cecum, and large intestine	NA	NA	No		McGrosky, A., Navarrete, A., Isler, K., Langer, P., & Clauss, M. (2016). Gross intestinal morphometry and allometry in Carnivora. European Journal of Wildlife Research, 62(4), 395–405. https://doi.org/10.1007/s10344-016-1011-3
Cansumys canus	Relative length of small intestine, cecum, and colon	NA	NA	No		Langer, P. (2017). Comparative anatomy of the gastrointestinal tract in eutheria: Taxonomy, biogeography and food. Walter de Gruyter.
Capra aegagrus	Length of one or more GIT sections	NA	NA	No		Duque-Correa, M. J., Codron, D., Meloro, C., McGrosky, A., Schiffmann, C., Edwards, M. S., & Clauss, M. (2021). Mammalian intestinal allometry, phylogeny, trophic level and climate. Proceedings of the Royal Society B: Biological Sciences, 288(1944), 20202888. https://doi.org/10.1098/rspb.2020.2888
Capra aegagrus	Mass of all GIT sections	NA	Intestinal nominal surface area, volume of all GIT sections	No		Lavin, S. R., Karasov, W. H., Ives, A. R., Middleton, K. M., & Garland Jr., T. (2008). Morphometrics of the avian small intestine compared with that of nonflying mammals: A phylogenetic approach. Physiological and Biochemical Zoology, 81(5), 526–550. https://doi.org/10.1086/590395
Capra aegagrus	Length of colon	NA	NA	No		Magondu, B., Lee, A. B., Schulz, A., Buchelli, G. C., Meng, M., Kaminski, C., Yang, P. J., Carver, S., & Hu, D. L. (2023). Drying dynamics of pellet feces. Soft Matter, 19(4), 723–732. Magondu, B., Lee, A. B., Schulz, A., Buchelli, G. C., Meng, M., Kaminski, C., Yang, P. J., Carver, S., & Hu, D. L. (2023). Drying dynamics of pellet feces. Soft Matter, 19(4), 723–732. https://doi.org/10.1039/D2SM0…
Capra hircus	Weight of all GIT sections	NA	Surface area and volume of all GIT sections	No		Chivers, D. J., & Hladik, C. M. (1980). Morphology of the gastrointestinal tract in primates: Comparisons with other mammals in relation to diet. Journal of Morphology, 166(3), 337–386. https://doi.org/10.1002/jmor.1051660306
Capra hircus	Mass of small intestine, cecum, and colon	NA	Volume and surface area of small intestine, cecum, and colon	No		Langer, P. (2017). Comparative anatomy of the gastrointestinal tract in eutheria: Taxonomy, biogeography and food. Walter de Gruyter.
Capra hircus	Length of small intestine, large intestine, colon, and cecum	NA	NA	No	Wild or captive/ domestic	McGrosky, A., Codron, D., Müller, D. W. H., Navarrete, A., Isler, K., Hofmann, R. R., & Clauss, M. (2019). Gross intestinal morphometry and allometry in ruminants. Journal of Morphology, 280(9), 1254–1266. https://doi.org/10.1002/jmor.21028
Capra nubiana	Length of one or more GIT sections	NA	NA	No		Duque-Correa, M. J., Codron, D., Meloro, C., McGrosky, A., Schiffmann, C., Edwards, M. S., & Clauss, M. (2021). Mammalian intestinal allometry, phylogeny, trophic level and climate. Proceedings of the Royal Society B: Biological Sciences, 288(1944), 20202888. https://doi.org/10.1098/rspb.2020.2888
Capra nubiana	Length of small intestine, large intestine, colon, and cecum	NA	NA	No	Wild or captive/ domestic	McGrosky, A., Codron, D., Müller, D. W. H., Navarrete, A., Isler, K., Hofmann, R. R., & Clauss, M. (2019). Gross intestinal morphometry and allometry in ruminants. Journal of Morphology, 280(9), 1254–1266. https://doi.org/10.1002/jmor.21028
Capreolus capreolus	Length of one or more GIT sections	NA	NA	No		Duque-Correa, M. J., Codron, D., Meloro, C., McGrosky, A., Schiffmann, C., Edwards, M. S., & Clauss, M. (2021). Mammalian intestinal allometry, phylogeny, trophic level and climate. Proceedings of the Royal Society B: Biological Sciences, 288(1944), 20202888. https://doi.org/10.1098/rspb.2020.2888
Capreolus capreolus	Length, relative length, and mass of small intestine, cecum, and colon	NA	NA	No		Langer, P. (2017). Comparative anatomy of the gastrointestinal tract in eutheria: Taxonomy, biogeography and food. Walter de Gruyter.
Capreolus capreolus	Length of small intestine, large intestine, colon, and cecum	NA	NA	No	Wild or captive/ domestic	McGrosky, A., Codron, D., Müller, D. W. H., Navarrete, A., Isler, K., Hofmann, R. R., & Clauss, M. (2019). Gross intestinal morphometry and allometry in ruminants. Journal of Morphology, 280(9), 1254–1266. https://doi.org/10.1002/jmor.21028
Capreolus capreolus	Wet mass (without contents) of reticulorumen, distal fermentation chamber, cecum, and ansa proximalis of the colon ascendens	NA	Reticulorumen gas production	Yes	Wild	Serrano Ferron, E., Verheyden, H., Hummel, J., Cargnelutti, B., Lourtet, B., Merlet, J., González‐Candela, M., Angibault, J. M., Hewison, A. J. M., & Clauss, M. (2012). Digestive plasticity as a response to woodland fragmentation in roe deer. Ecological Research, 27(1), 77–82. https://doi.org/10.1007/s11284-011-0872-x
Caracal auratus	Weight of all GIT sections	NA	Surface area and volume of all GIT sections	No		Chivers, D. J., & Hladik, C. M. (1980). Morphology of the gastrointestinal tract in primates: Comparisons with other mammals in relation to diet. Journal of Morphology, 166(3), 337–386. https://doi.org/10.1002/jmor.1051660306
Caracal auratus	Mass of all GIT sections	NA	Intestinal nominal surface area, volume of all GIT sections	No		Lavin, S. R., Karasov, W. H., Ives, A. R., Middleton, K. M., & Garland Jr., T. (2008). Morphometrics of the avian small intestine compared with that of nonflying mammals: A phylogenetic approach. Physiological and Biochemical Zoology, 81(5), 526–550. https://doi.org/10.1086/590395
Cardiocranius paradoxus	Length of all GIT sections	NA	NA	No	Wild	Chapman, O. S. (unpublished data)
Carollia perspicillata	Relative length of duodenum	Villi area, perimeter, and density, enterocyte density, width and density of microvilli	Lumen area, glucose tolerance	No		Camacho J, Bernal-Rivera A, Peña V, Morales-Sosa P, Robb SMC, Russell J, Yi K, Wang Y, Tsuchiya D, Murillo-García OE, Rohner N. (2024). Sugar assimilation underlying dietary evolution of Neotropical bats. Nat Ecol Evol 8:1735–50.
Carollia perspicillata	Length of small intestine	NA	NA	No		Caviedes-Vidal, E., McWhorter, T. J., Lavin, S. R., Chediack, J. G., Tracy, C. R., & Karasov, W. H. (2007). The digestive adaptation of flying vertebrates: High intestinal paracellular absorption compensates for smaller guts. Proceedings of the National Academy of Sciences, 104(48), 19132–19137. https://doi.org/10.1073/pnas.0703159104
Carollia perspicillata	Length of one or more GIT sections	NA	NA	No		Duque-Correa, M. J., Codron, D., Meloro, C., McGrosky, A., Schiffmann, C., Edwards, M. S., & Clauss, M. (2021). Mammalian intestinal allometry, phylogeny, trophic level and climate. Proceedings of the Royal Society B: Biological Sciences, 288(1944), 20202888. https://doi.org/10.1098/rspb.2020.2888
Carollia perspicillata	Total GIT length	NA	NA	No		Jones, K. E., & MacLarnon, A. M. (2004). Affording larger brains: Testing hypotheses of mammalian brain evolution on bats. The American Naturalist, 164(1), E20–E31. https://doi.org/10.1086/421334
Castor canadensis	Length of one or more GIT sections	NA	NA	No		Duque-Correa, M. J., Codron, D., Meloro, C., McGrosky, A., Schiffmann, C., Edwards, M. S., & Clauss, M. (2021). Mammalian intestinal allometry, phylogeny, trophic level and climate. Proceedings of the Royal Society B: Biological Sciences, 288(1944), 20202888. https://doi.org/10.1098/rspb.2020.2888
Castor canadensis	Relative length of small intestine, cecum, and colon	NA	NA	No		Langer, P. (2017). Comparative anatomy of the gastrointestinal tract in eutheria: Taxonomy, biogeography and food. Walter de Gruyter.
Castor canadensis	Wet mass of all GIT sections	NA	NA	Yes	Wild	Soprovich, D. W. (1996). Seasonal patterns of body composition and gut morphology of beaver (Castor canadensis). M.S. Thesis from National Library of Canada = Bibliothèque nationale du Canada.
Castor fiber	Length and wet mass (with contents) of all GIT sections	NA	NA	Yes	Wild	Bełżecki, G., Miltko, R., Kowalik, B., Demiaszkiewicz, A. W., Lachowicz, J., Giżejewski, Z., Obidziński, A., & McEwan, N. R. (2018). Seasonal variations of the digestive tract of the Eurasian beaver Castor fiber. Mammal Research, 63(1), 21–31. https://doi.org/10.1007/s13364-017-0337-x
Castor fiber	Length of one or more GIT sections	NA	NA	No		Duque-Correa, M. J., Codron, D., Meloro, C., McGrosky, A., Schiffmann, C., Edwards, M. S., & Clauss, M. (2021). Mammalian intestinal allometry, phylogeny, trophic level and climate. Proceedings of the Royal Society B: Biological Sciences, 288(1944), 20202888. https://doi.org/10.1098/rspb.2020.2888
Castor fiber	Relative length of small intestine, cecum, and colon	NA	NA	No		Langer, P. (2017). Comparative anatomy of the gastrointestinal tract in eutheria: Taxonomy, biogeography and food. Walter de Gruyter.
Cavia porcellus	Length of all GIT sections	NA	Retention time	No		Clemens, E. T., & Stevens, C. E. (1980). A comparison of gastrointestinal transit time in ten species of mammal. The Journal of Agricultural Science, 94(3), 735–737. https://doi.org/10.1017/S0021859600028732
Cavia porcellus	Length of small intestine, cecum, and colon	NA	NA	No		Kararli, T. T. (1995). Comparison of the gastrointestinal anatomy, physiology, and biochemistry of humans and commonly used laboratory animals. Biopharmaceutics & Drug Disposition, 16(5), 351–380. https://doi.org/10.1002/bdd.2510160502
Cavia porcellus	NA	Thickness of stomach wall, duodenal wall, cecum wall, and colon wall	NA	No	Captive/ domestic	Martin, N. G., Domínguez Miño, E., García de Carellán, A., & Vilalta Solé, L. (2024). Abdominal ultrasound features and reference values in healthy guinea pigs (Cavia porcellus). Veterinary Record, 194(2), e3668. https://doi.org/10.1002/vetr.3668
Cavia porcellus	Relative lengths of one or more GIT sections	NA	NA	No		Nikolaevich. (1967). Evoliutsiia pishchevaritel’noi sistemy gryzunov (mysheobraznye): Evolution of the alimentary system myomorph rodents. 1967
Cavia porcellus	Length of large intestine	NA	Internal and external area of large intestine	No	Lab	Wilczyńska, B. (1998). Anatomical structure and size of large intestinal mucosa in selected species of shrews and rodents. Acta Theriologica, 43, 363–370. https://doi.org/10.4098/AT.arch.98-47
Cebuella pygmaea	Length of one or more GIT sections	NA	NA	No		Duque-Correa, M. J., Codron, D., Meloro, C., McGrosky, A., Schiffmann, C., Edwards, M. S., & Clauss, M. (2021). Mammalian intestinal allometry, phylogeny, trophic level and climate. Proceedings of the Royal Society B: Biological Sciences, 288(1944), 20202888. https://doi.org/10.1098/rspb.2020.2888
Cebuella pygmaea	Length of small intestine, large intestine, colon, and cecum	NA	NA	No		McGrosky, A., Meloro, C., Navarrete, A., Heldstab, S. A., Kitchener, A. C., Isler, K., & Clauss, M. (2019). Gross intestinal morphometry and allometry in primates. American Journal of Primatology, 81(8), e23035. https://doi.org/10.1002/ajp.23035
Cebus albifrons	Length of all GIT sections	NA	NA	No	Wild	Jesus, A. D. S., El Bizri, H. R., Fa, J. E., Valsecchi, J., Rabelo, R. M., & Mayor, P. (2023). Comparative gastrointestinal organ lengths among Amazonian primates (Primates: Platyrrhini). American Journal of Biological Anthropology, 181(3), 440–453. https://doi.org/10.1002/ajpa.24751
Cebus olivaceus	Length of one or more GIT sections	NA	NA	No		Duque-Correa, M. J., Codron, D., Meloro, C., McGrosky, A., Schiffmann, C., Edwards, M. S., & Clauss, M. (2021). Mammalian intestinal allometry, phylogeny, trophic level and climate. Proceedings of the Royal Society B: Biological Sciences, 288(1944), 20202888. https://doi.org/10.1098/rspb.2020.2888
Cephalophorus natalensis	Length of one or more GIT sections	NA	NA	No		Duque-Correa, M. J., Codron, D., Meloro, C., McGrosky, A., Schiffmann, C., Edwards, M. S., & Clauss, M. (2021). Mammalian intestinal allometry, phylogeny, trophic level and climate. Proceedings of the Royal Society B: Biological Sciences, 288(1944), 20202888. https://doi.org/10.1098/rspb.2020.2888
Cephalophorus natalensis	Length of small intestine, large intestine, colon, and cecum	NA	NA	No	Wild or captive/ domestic	McGrosky, A., Codron, D., Müller, D. W. H., Navarrete, A., Isler, K., Hofmann, R. R., & Clauss, M. (2019). Gross intestinal morphometry and allometry in ruminants. Journal of Morphology, 280(9), 1254–1266. https://doi.org/10.1002/jmor.21028
Cephalophorus natalensis	Relative length of small intestine, cecum, and large intestine	NA	NA	No		Perrin, M. R., & Curtis, B. A. (1980). Comparative morphology of the digestive system of 19 species of Southern African myomorph rodents in relation to diet and evollltion. African Zoology, 15(1), 22–33.
Ceratotherium simum	Length of one or more GIT sections	NA	NA	No		Duque-Correa, M. J., Codron, D., Meloro, C., McGrosky, A., Schiffmann, C., Edwards, M. S., & Clauss, M. (2021). Mammalian intestinal allometry, phylogeny, trophic level and climate. Proceedings of the Royal Society B: Biological Sciences, 288(1944), 20202888. https://doi.org/10.1098/rspb.2020.2888
Ceratotherium simum	Length of small intestine, cecum, and colon	NA	NA	No		Hagen, K., Müller, D. W. H., Wibbelt, G., Ochs, A., Hatt, J.-M., & Clauss, M. (2015). The macroscopic intestinal anatomy of a lowland tapir (Tapirus terrestris). European Journal of Wildlife Research, 61(1), 171–176. https://doi.org/10.1007/s10344-014-0870-8
Ceratotherium simum	Length of colon	NA	NA	No		Magondu, B., Lee, A. B., Schulz, A., Buchelli, G. C., Meng, M., Kaminski, C., Yang, P. J., Carver, S., & Hu, D. L. (2023). Drying dynamics of pellet feces. Soft Matter, 19(4), 723–732. Magondu, B., Lee, A. B., Schulz, A., Buchelli, G. C., Meng, M., Kaminski, C., Yang, P. J., Carver, S., & Hu, D. L. (2023). Drying dynamics of pellet feces. Soft Matter, 19(4), 723–732. https://doi.org/10.1039/D2SM0…
Cercocebus torquatus	Length of one or more GIT sections	NA	NA	No		Duque-Correa, M. J., Codron, D., Meloro, C., McGrosky, A., Schiffmann, C., Edwards, M. S., & Clauss, M. (2021). Mammalian intestinal allometry, phylogeny, trophic level and climate. Proceedings of the Royal Society B: Biological Sciences, 288(1944), 20202888. https://doi.org/10.1098/rspb.2020.2888
Cercopithecus cephus	Weight of all GIT sections	NA	Surface area and volume of all GIT sections	No		Chivers, D. J., & Hladik, C. M. (1980). Morphology of the gastrointestinal tract in primates: Comparisons with other mammals in relation to diet. Journal of Morphology, 166(3), 337–386. https://doi.org/10.1002/jmor.1051660306
Cercopithecus cephus	Length of one or more GIT sections	NA	NA	No		Duque-Correa, M. J., Codron, D., Meloro, C., McGrosky, A., Schiffmann, C., Edwards, M. S., & Clauss, M. (2021). Mammalian intestinal allometry, phylogeny, trophic level and climate. Proceedings of the Royal Society B: Biological Sciences, 288(1944), 20202888. https://doi.org/10.1098/rspb.2020.2888
Cercopithecus cephus	Mass of all GIT sections	NA	Intestinal nominal surface area, volume of all GIT sections	No		Lavin, S. R., Karasov, W. H., Ives, A. R., Middleton, K. M., & Garland Jr., T. (2008). Morphometrics of the avian small intestine compared with that of nonflying mammals: A phylogenetic approach. Physiological and Biochemical Zoology, 81(5), 526–550. https://doi.org/10.1086/590395
Cercopithecus neglectus	Weight of all GIT sections	NA	Surface area and volume of all GIT sections	No		Chivers, D. J., & Hladik, C. M. (1980). Morphology of the gastrointestinal tract in primates: Comparisons with other mammals in relation to diet. Journal of Morphology, 166(3), 337–386. https://doi.org/10.1002/jmor.1051660306
Cercopithecus neglectus	Length of one or more GIT sections	NA	NA	No		Duque-Correa, M. J., Codron, D., Meloro, C., McGrosky, A., Schiffmann, C., Edwards, M. S., & Clauss, M. (2021). Mammalian intestinal allometry, phylogeny, trophic level and climate. Proceedings of the Royal Society B: Biological Sciences, 288(1944), 20202888. https://doi.org/10.1098/rspb.2020.2888
Cercopithecus neglectus	Mass of all GIT sections	NA	Intestinal nominal surface area, volume of all GIT sections	No		Lavin, S. R., Karasov, W. H., Ives, A. R., Middleton, K. M., & Garland Jr., T. (2008). Morphometrics of the avian small intestine compared with that of nonflying mammals: A phylogenetic approach. Physiological and Biochemical Zoology, 81(5), 526–550. https://doi.org/10.1086/590395
Cercopithecus nictitans	Weight of all GIT sections	NA	Surface area and volume of all GIT sections	No		Chivers, D. J., & Hladik, C. M. (1980). Morphology of the gastrointestinal tract in primates: Comparisons with other mammals in relation to diet. Journal of Morphology, 166(3), 337–386. https://doi.org/10.1002/jmor.1051660306
Cercopithecus nictitans	Length of one or more GIT sections	NA	NA	No		Duque-Correa, M. J., Codron, D., Meloro, C., McGrosky, A., Schiffmann, C., Edwards, M. S., & Clauss, M. (2021). Mammalian intestinal allometry, phylogeny, trophic level and climate. Proceedings of the Royal Society B: Biological Sciences, 288(1944), 20202888. https://doi.org/10.1098/rspb.2020.2888
Cercopithecus nictitans	Mass of all GIT sections	NA	Intestinal nominal surface area, volume of all GIT sections	No		Lavin, S. R., Karasov, W. H., Ives, A. R., Middleton, K. M., & Garland Jr., T. (2008). Morphometrics of the avian small intestine compared with that of nonflying mammals: A phylogenetic approach. Physiological and Biochemical Zoology, 81(5), 526–550. https://doi.org/10.1086/590395
Cercopithecus pogonias	Length of one or more GIT sections	NA	NA	No		Duque-Correa, M. J., Codron, D., Meloro, C., McGrosky, A., Schiffmann, C., Edwards, M. S., & Clauss, M. (2021). Mammalian intestinal allometry, phylogeny, trophic level and climate. Proceedings of the Royal Society B: Biological Sciences, 288(1944), 20202888. https://doi.org/10.1098/rspb.2020.2888
Cervus elaphus	Length of one or more GIT sections	NA	NA	No		Duque-Correa, M. J., Codron, D., Meloro, C., McGrosky, A., Schiffmann, C., Edwards, M. S., & Clauss, M. (2021). Mammalian intestinal allometry, phylogeny, trophic level and climate. Proceedings of the Royal Society B: Biological Sciences, 288(1944), 20202888. https://doi.org/10.1098/rspb.2020.2888
Cervus elaphus	Length of small intestine, cecum, and colon	NA	NA	No		Langer, P. (2017). Comparative anatomy of the gastrointestinal tract in eutheria: Taxonomy, biogeography and food. Walter de Gruyter.
Cervus elaphus	Length of small and large intestine, mass of small intestine, cecum, and large intestine	NA	Intestinal nominal surface area, volume of small and large intestine, retention time	No		Lavin, S. R., Karasov, W. H., Ives, A. R., Middleton, K. M., & Garland Jr., T. (2008). Morphometrics of the avian small intestine compared with that of nonflying mammals: A phylogenetic approach. Physiological and Biochemical Zoology, 81(5), 526–550. https://doi.org/10.1086/590395
Cervus elaphus	Length of small intestine, large intestine, colon, and cecum	NA	NA	No	Wild or captive/ domestic	McGrosky, A., Codron, D., Müller, D. W. H., Navarrete, A., Isler, K., Hofmann, R. R., & Clauss, M. (2019). Gross intestinal morphometry and allometry in ruminants. Journal of Morphology, 280(9), 1254–1266. https://doi.org/10.1002/jmor.21028
Cervus nippon	Length of one or more GIT sections	NA	NA	No		Duque-Correa, M. J., Codron, D., Meloro, C., McGrosky, A., Schiffmann, C., Edwards, M. S., & Clauss, M. (2021). Mammalian intestinal allometry, phylogeny, trophic level and climate. Proceedings of the Royal Society B: Biological Sciences, 288(1944), 20202888. https://doi.org/10.1098/rspb.2020.2888
Cervus nippon	Length and wet mass (with contents) of all GIT sections	NA	NA	Yes	Wild	Jiang, Z., Hamasaki, S., Takatsuki, S., Kishimoto, M., & Kitahara, M. (2009). Seasonal and sexual variation in the diet and gastrointestinal features of the Sika deer in western Japan: Implications for the feeding strategy. Zoological Science, 26(10), 691–697. https://doi.org/10.2108/zsj.26.691
Cervus nippon	Length of small and large intestine	NA	NA	No	Wild or captive/ domestic	McGrosky, A., Codron, D., Müller, D. W. H., Navarrete, A., Isler, K., Hofmann, R. R., & Clauss, M. (2019). Gross intestinal morphometry and allometry in ruminants. Journal of Morphology, 280(9), 1254–1266. https://doi.org/10.1002/jmor.21028
Chaetophractus villosus	Length of one or more GIT sections	NA	NA	No		Duque-Correa, M. J., Codron, D., Meloro, C., McGrosky, A., Schiffmann, C., Edwards, M. S., & Clauss, M. (2021). Mammalian intestinal allometry, phylogeny, trophic level and climate. Proceedings of the Royal Society B: Biological Sciences, 288(1944), 20202888. https://doi.org/10.1098/rspb.2020.2888
Cheirogaleus major	Length of one or more GIT sections	NA	NA	No		Duque-Correa, M. J., Codron, D., Meloro, C., McGrosky, A., Schiffmann, C., Edwards, M. S., & Clauss, M. (2021). Mammalian intestinal allometry, phylogeny, trophic level and climate. Proceedings of the Royal Society B: Biological Sciences, 288(1944), 20202888. https://doi.org/10.1098/rspb.2020.2888
Cheirogaleus medius	Length of one or more GIT sections	NA	NA	No		Duque-Correa, M. J., Codron, D., Meloro, C., McGrosky, A., Schiffmann, C., Edwards, M. S., & Clauss, M. (2021). Mammalian intestinal allometry, phylogeny, trophic level and climate. Proceedings of the Royal Society B: Biological Sciences, 288(1944), 20202888. https://doi.org/10.1098/rspb.2020.2888
Cheirogaleus medius	Length of small intestine, large intestine, colon, and cecum	NA	NA	No		McGrosky, A., Meloro, C., Navarrete, A., Heldstab, S. A., Kitchener, A. C., Isler, K., & Clauss, M. (2019). Gross intestinal morphometry and allometry in primates. American Journal of Primatology, 81(8), e23035. https://doi.org/10.1002/ajp.23035
Cheiromeles torquatus	Length of small intestine	NA	NA	No		Caviedes-Vidal, E., McWhorter, T. J., Lavin, S. R., Chediack, J. G., Tracy, C. R., & Karasov, W. H. (2007). The digestive adaptation of flying vertebrates: High intestinal paracellular absorption compensates for smaller guts. Proceedings of the National Academy of Sciences, 104(48), 19132–19137. https://doi.org/10.1073/pnas.0703159104
Cheiromeles torquatus	Length of one or more GIT sections	NA	NA	No		Duque-Correa, M. J., Codron, D., Meloro, C., McGrosky, A., Schiffmann, C., Edwards, M. S., & Clauss, M. (2021). Mammalian intestinal allometry, phylogeny, trophic level and climate. Proceedings of the Royal Society B: Biological Sciences, 288(1944), 20202888. https://doi.org/10.1098/rspb.2020.2888
Cheiromeles torquatus	Total GIT length	NA	NA	No		Jones, K. E., & MacLarnon, A. M. (2004). Affording larger brains: Testing hypotheses of mammalian brain evolution on bats. The American Naturalist, 164(1), E20–E31. https://doi.org/10.1086/421334
Chinchilla laniger	Length of one or more GIT sections	NA	NA	No		Duque-Correa, M. J., Codron, D., Meloro, C., McGrosky, A., Schiffmann, C., Edwards, M. S., & Clauss, M. (2021). Mammalian intestinal allometry, phylogeny, trophic level and climate. Proceedings of the Royal Society B: Biological Sciences, 288(1944), 20202888. https://doi.org/10.1098/rspb.2020.2888
Chinchilla laniger	Length of small intestine, cecum, and colon	NA	NA	No		Langer, P. (2017). Comparative anatomy of the gastrointestinal tract in eutheria: Taxonomy, biogeography and food. Walter de Gruyter.
Chinchilla laniger	Relative lengths of one or more GIT sections	NA	NA	No		Nikolaevich. (1967). Evoliutsiia pishchevaritel’noi sistemy gryzunov (mysheobraznye): Evolution of the alimentary system myomorph rodents. 1967
Chionomys gud	Relative length of small intestine, cecum, and colon	NA	NA	No		Langer, P. (2017). Comparative anatomy of the gastrointestinal tract in eutheria: Taxonomy, biogeography and food. Walter de Gruyter.
Chiroderma villosum	Length of small intestine	NA	NA	No		Caviedes-Vidal, E., McWhorter, T. J., Lavin, S. R., Chediack, J. G., Tracy, C. R., & Karasov, W. H. (2007). The digestive adaptation of flying vertebrates: High intestinal paracellular absorption compensates for smaller guts. Proceedings of the National Academy of Sciences, 104(48), 19132–19137. https://doi.org/10.1073/pnas.0703159104
Chiroderma villosum	Length of one or more GIT sections	NA	NA	No		Duque-Correa, M. J., Codron, D., Meloro, C., McGrosky, A., Schiffmann, C., Edwards, M. S., & Clauss, M. (2021). Mammalian intestinal allometry, phylogeny, trophic level and climate. Proceedings of the Royal Society B: Biological Sciences, 288(1944), 20202888. https://doi.org/10.1098/rspb.2020.2888
Chiroderma villosum	Total GIT length	NA	NA	No		Jones, K. E., & MacLarnon, A. M. (2004). Affording larger brains: Testing hypotheses of mammalian brain evolution on bats. The American Naturalist, 164(1), E20–E31. https://doi.org/10.1086/421334
Chiropodomys gliroides	Relative lengths of one or more GIT sections	NA	NA	No		Nikolaevich. (1967). Evoliutsiia pishchevaritel’noi sistemy gryzunov (mysheobraznye): Evolution of the alimentary system myomorph rodents. 1967
Chiropotes chiropotes	Length of small intestine, cecum, and large intestine	NA	NA	No		Lavin, S. R., Karasov, W. H., Ives, A. R., Middleton, K. M., & Garland Jr., T. (2008). Morphometrics of the avian small intestine compared with that of nonflying mammals: A phylogenetic approach. Physiological and Biochemical Zoology, 81(5), 526–550. https://doi.org/10.1086/590395
Chiropotes satanas	Length of one or more GIT sections	NA	NA	No		Duque-Correa, M. J., Codron, D., Meloro, C., McGrosky, A., Schiffmann, C., Edwards, M. S., & Clauss, M. (2021). Mammalian intestinal allometry, phylogeny, trophic level and climate. Proceedings of the Royal Society B: Biological Sciences, 288(1944), 20202888. https://doi.org/10.1098/rspb.2020.2888
Chiropotes satanas	Length of small intestine, large intestine, colon, and cecum	NA	NA	No		McGrosky, A., Meloro, C., Navarrete, A., Heldstab, S. A., Kitchener, A. C., Isler, K., & Clauss, M. (2019). Gross intestinal morphometry and allometry in primates. American Journal of Primatology, 81(8), e23035. https://doi.org/10.1002/ajp.23035
Chlorocebus pygerythrus	Length of one or more GIT sections	NA	NA	No		Duque-Correa, M. J., Codron, D., Meloro, C., McGrosky, A., Schiffmann, C., Edwards, M. S., & Clauss, M. (2021). Mammalian intestinal allometry, phylogeny, trophic level and climate. Proceedings of the Royal Society B: Biological Sciences, 288(1944), 20202888. https://doi.org/10.1098/rspb.2020.2888
Chlorocebus pygerythrus	Length of small intestine, cecum, and colon	NA	NA	No		Kararli, T. T. (1995). Comparison of the gastrointestinal anatomy, physiology, and biochemistry of humans and commonly used laboratory animals. Biopharmaceutics & Drug Disposition, 16(5), 351–380. https://doi.org/10.1002/bdd.2510160502
Chlorocebus pygerythrus	Length of small intestine, large intestine, colon, and cecum	NA	NA	No		McGrosky, A., Meloro, C., Navarrete, A., Heldstab, S. A., Kitchener, A. C., Isler, K., & Clauss, M. (2019). Gross intestinal morphometry and allometry in primates. American Journal of Primatology, 81(8), e23035. https://doi.org/10.1002/ajp.23035
Chlorotalpa duthieae	Length of one or more GIT sections	NA	NA	No		Duque-Correa, M. J., Codron, D., Meloro, C., McGrosky, A., Schiffmann, C., Edwards, M. S., & Clauss, M. (2021). Mammalian intestinal allometry, phylogeny, trophic level and climate. Proceedings of the Royal Society B: Biological Sciences, 288(1944), 20202888. https://doi.org/10.1098/rspb.2020.2888
Chlorotalpa sclateri	Length of one or more GIT sections	NA	NA	No		Duque-Correa, M. J., Codron, D., Meloro, C., McGrosky, A., Schiffmann, C., Edwards, M. S., & Clauss, M. (2021). Mammalian intestinal allometry, phylogeny, trophic level and climate. Proceedings of the Royal Society B: Biological Sciences, 288(1944), 20202888. https://doi.org/10.1098/rspb.2020.2888
Choeropsis liberiensis	Length of one or more GIT sections	NA	NA	No		Duque-Correa, M. J., Codron, D., Meloro, C., McGrosky, A., Schiffmann, C., Edwards, M. S., & Clauss, M. (2021). Mammalian intestinal allometry, phylogeny, trophic level and climate. Proceedings of the Royal Society B: Biological Sciences, 288(1944), 20202888. https://doi.org/10.1098/rspb.2020.2888
Choloepus didactylus	Length of one or more GIT sections	NA	NA	No		Duque-Correa, M. J., Codron, D., Meloro, C., McGrosky, A., Schiffmann, C., Edwards, M. S., & Clauss, M. (2021). Mammalian intestinal allometry, phylogeny, trophic level and climate. Proceedings of the Royal Society B: Biological Sciences, 288(1944), 20202888. https://doi.org/10.1098/rspb.2020.2888
Chrotogale owstoni	Length of one or more GIT sections	NA	NA	No		Duque-Correa, M. J., Codron, D., Meloro, C., McGrosky, A., Schiffmann, C., Edwards, M. S., & Clauss, M. (2021). Mammalian intestinal allometry, phylogeny, trophic level and climate. Proceedings of the Royal Society B: Biological Sciences, 288(1944), 20202888. https://doi.org/10.1098/rspb.2020.2888
Chrotogale owstoni	Length of small intestine, cecum, and large intestine	NA	NA	No		McGrosky, A., Navarrete, A., Isler, K., Langer, P., & Clauss, M. (2016). Gross intestinal morphometry and allometry in Carnivora. European Journal of Wildlife Research, 62(4), 395–405. https://doi.org/10.1007/s10344-016-1011-3
Chrotopterus auritus	Length of small intestine	NA	NA	No		Caviedes-Vidal, E., McWhorter, T. J., Lavin, S. R., Chediack, J. G., Tracy, C. R., & Karasov, W. H. (2007). The digestive adaptation of flying vertebrates: High intestinal paracellular absorption compensates for smaller guts. Proceedings of the National Academy of Sciences, 104(48), 19132–19137. https://doi.org/10.1073/pnas.0703159104
Chrotopterus auritus	Length of one or more GIT sections	NA	NA	No		Duque-Correa, M. J., Codron, D., Meloro, C., McGrosky, A., Schiffmann, C., Edwards, M. S., & Clauss, M. (2021). Mammalian intestinal allometry, phylogeny, trophic level and climate. Proceedings of the Royal Society B: Biological Sciences, 288(1944), 20202888. https://doi.org/10.1098/rspb.2020.2888
Chrysochloris asiatica	Length of one or more GIT sections	NA	NA	No		Duque-Correa, M. J., Codron, D., Meloro, C., McGrosky, A., Schiffmann, C., Edwards, M. S., & Clauss, M. (2021). Mammalian intestinal allometry, phylogeny, trophic level and climate. Proceedings of the Royal Society B: Biological Sciences, 288(1944), 20202888. https://doi.org/10.1098/rspb.2020.2888
Chrysocyon brachyurus	Length, diameter, wet mass (without contents) of all GIT sections	NA	NA	No	Wild	Silva, B. C., De Oliveira, L. A., Clauss, M., Costa, C. G., De Oliveira Marques Alexandre, L., & Duque-Correa, M. J. (2025). Digestive anatomy and diet of free-ranging maned wolf (Chrysocyon brachyurus). Mammalian Biology, 105(4), 479–488. https://doi.org/10.1007/s42991-025-00493-z
Chrysospalax trevelyani	Length of one or more GIT sections	NA	NA	No		Duque-Correa, M. J., Codron, D., Meloro, C., McGrosky, A., Schiffmann, C., Edwards, M. S., & Clauss, M. (2021). Mammalian intestinal allometry, phylogeny, trophic level and climate. Proceedings of the Royal Society B: Biological Sciences, 288(1944), 20202888. https://doi.org/10.1098/rspb.2020.2888
Clethrionomys gapperi	Length of all GIT sections, wet mass (with and without contents) of all GIT sections, dry mass of all GIT sections	NA	NA	No	Wild	Chapman, O. S., & McLean, B. S. (2024). Gastrointestinal morphology is an effective functional dietary proxy that predicts small mammal community structure. Ecology, 105(12), e4454. https://doi.org/10.1002/ecy.4454
Clethrionomys gapperi	Length of one or more GIT sections	NA	NA	No		Duque-Correa, M. J., Codron, D., Meloro, C., McGrosky, A., Schiffmann, C., Edwards, M. S., & Clauss, M. (2021). Mammalian intestinal allometry, phylogeny, trophic level and climate. Proceedings of the Royal Society B: Biological Sciences, 288(1944), 20202888. https://doi.org/10.1098/rspb.2020.2888
Clethrionomys gapperi	Length of small intestine and colon, mass of small intestine, cecum, and colon	NA	NA	No		Langer, P. (2017). Comparative anatomy of the gastrointestinal tract in eutheria: Taxonomy, biogeography and food. Walter de Gruyter.
Clethrionomys gapperi	Length and wet mass (with contents) of all GIT sections	NA	NA	Yes	Wild caught and maintained in lab	Lobo, N., & Millar, J. S. (2011). The efficacy of conifer seeds as major food resources to deer mice (Peromyscus maniculatus) and southern red-backed voles (Myodes gapperi). Mammalian Biology, 76(3), 274–284. https://doi.org/10.1016/j.mambio.2010.11.004
Clethrionomys gapperi	Length of small intestine and colon	NA	NA	No		Lovegrove, B. G. (2010). The allometry of rodent intestines. Journal of Comparative Physiology B, 180(5), 741–755. https://doi.org/10.1007/s00360-009-0437-2
Clethrionomys gapperi	Length of small and large intestine, wet mass (with contents) of small intestine, cecum, and large intestine	NA	Rate of passage	Yes	Wild	Norrie, M. B., & Millar, J. S. (1990). Food resources and reproduction in four microtine rodents. Canadian Journal of Zoology, 68(4), 641–650. https://doi.org/10.1139/z90-093
Clethrionomys gapperi	Length of small intestine and large intestine, wet mass (with contents) of small intestine, cecum, and large intestine	NA	NA	No		Schieck, Jim. O., & Millar, J. S. (1985). Alimentary tract measurements as indicators of diets of small mammals. Mammalia, 49(1), 93–104.
Clethrionomys glareolus	Length of one or more GIT sections	NA	NA	No		Duque-Correa, M. J., Codron, D., Meloro, C., McGrosky, A., Schiffmann, C., Edwards, M. S., & Clauss, M. (2021). Mammalian intestinal allometry, phylogeny, trophic level and climate. Proceedings of the Royal Society B: Biological Sciences, 288(1944), 20202888. https://doi.org/10.1098/rspb.2020.2888
Clethrionomys glareolus	Length, wet mass (without contents), and dry mass of all GIT sections	NA	NA	Yes	Lab	Lee, W. B., & Houston, D. C. (1993). The effect of diet quality on gut anatomy in British voles (Microtinae). Journal of Comparative Physiology B, 163(4), 337–339. https://doi.org/10.1007/BF00347785
Clethrionomys glareolus	Length, wet mass, and dry mass of all GIT sections	NA	NA	Yes	Lab	Lee, W. B., & Houston, D. C. (1995). The rate of change of gut anatomy in voles in relation to diet quality. Journal of Zoology, 236(2), 341–345. https://doi.org/10.1111/j.1469-7998.1995.tb04500.x
Clethrionomys glareolus	Length of small intestine, cecum, and colon	NA	NA	No		Lovegrove, B. G. (2010). The allometry of rodent intestines. Journal of Comparative Physiology B, 180(5), 741–755. https://doi.org/10.1007/s00360-009-0437-2
Clethrionomys glareolus	Length of small intestine, cecum, and colon, wet mass (without contents) of all GIT sections	NA	NA	Yes	Wild	Myrcha, A. (1964). Variations in the length and weight of the alimentary tract of Clethrionomys glareolus (Schreber, 1780). Acta Theriologica, IX(10), 139–148.
Clethrionomys glareolus	Length of large intestine	NA	Internal and external area of large intestine	No	Wild	Wilczyńska, B. (1998). Anatomical structure and size of large intestinal mucosa in selected species of shrews and rodents. Acta Theriologica, 43, 363–370. https://doi.org/10.4098/AT.arch.98-47
Clethrionomys rutilus	Length of all GIT sections	NA	NA	No	Wild	Chapman, O. S. (unpublished data)
Cnephaeus nilssonii	Length of all GIT sections	NA	NA	No	Wild	Chapman, O. S. (unpublished data)
Cnephaeus nilssonii	Length of one or more GIT sections	NA	NA	No		Duque-Correa, M. J., Codron, D., Meloro, C., McGrosky, A., Schiffmann, C., Edwards, M. S., & Clauss, M. (2021). Mammalian intestinal allometry, phylogeny, trophic level and climate. Proceedings of the Royal Society B: Biological Sciences, 288(1944), 20202888. https://doi.org/10.1098/rspb.2020.2888
Cnephaeus serotinus	Length of small intestine	NA	NA	No		Caviedes-Vidal, E., McWhorter, T. J., Lavin, S. R., Chediack, J. G., Tracy, C. R., & Karasov, W. H. (2007). The digestive adaptation of flying vertebrates: High intestinal paracellular absorption compensates for smaller guts. Proceedings of the National Academy of Sciences, 104(48), 19132–19137. https://doi.org/10.1073/pnas.0703159104
Cnephaeus serotinus	Length of one or more GIT sections	NA	NA	No		Duque-Correa, M. J., Codron, D., Meloro, C., McGrosky, A., Schiffmann, C., Edwards, M. S., & Clauss, M. (2021). Mammalian intestinal allometry, phylogeny, trophic level and climate. Proceedings of the Royal Society B: Biological Sciences, 288(1944), 20202888. https://doi.org/10.1098/rspb.2020.2888
Cnephaeus serotinus	Total GIT length	NA	NA	No		Jones, K. E., & MacLarnon, A. M. (2004). Affording larger brains: Testing hypotheses of mammalian brain evolution on bats. The American Naturalist, 164(1), E20–E31. https://doi.org/10.1086/421334
Coendou prehensilis	Length of one or more GIT sections	NA	NA	No		Duque-Correa, M. J., Codron, D., Meloro, C., McGrosky, A., Schiffmann, C., Edwards, M. S., & Clauss, M. (2021). Mammalian intestinal allometry, phylogeny, trophic level and climate. Proceedings of the Royal Society B: Biological Sciences, 288(1944), 20202888. https://doi.org/10.1098/rspb.2020.2888
Colobus guereza	Length of one or more GIT sections	NA	NA	No		Duque-Correa, M. J., Codron, D., Meloro, C., McGrosky, A., Schiffmann, C., Edwards, M. S., & Clauss, M. (2021). Mammalian intestinal allometry, phylogeny, trophic level and climate. Proceedings of the Royal Society B: Biological Sciences, 288(1944), 20202888. https://doi.org/10.1098/rspb.2020.2888
Colobus guereza	Length of small intestine, large intestine, colon, and cecum	NA	NA	No		McGrosky, A., Meloro, C., Navarrete, A., Heldstab, S. A., Kitchener, A. C., Isler, K., & Clauss, M. (2019). Gross intestinal morphometry and allometry in primates. American Journal of Primatology, 81(8), e23035. https://doi.org/10.1002/ajp.23035
Colobus polykomos	Weight of all GIT sections	NA	Surface area and volume of all GIT sections	No		Chivers, D. J., & Hladik, C. M. (1980). Morphology of the gastrointestinal tract in primates: Comparisons with other mammals in relation to diet. Journal of Morphology, 166(3), 337–386. https://doi.org/10.1002/jmor.1051660306
Colobus polykomos	Length of one or more GIT sections	NA	NA	No		Duque-Correa, M. J., Codron, D., Meloro, C., McGrosky, A., Schiffmann, C., Edwards, M. S., & Clauss, M. (2021). Mammalian intestinal allometry, phylogeny, trophic level and climate. Proceedings of the Royal Society B: Biological Sciences, 288(1944), 20202888. https://doi.org/10.1098/rspb.2020.2888
Colobus polykomos	Mass of all GIT sections	NA	Intestinal nominal surface area, volume of all GIT sections	No		Lavin, S. R., Karasov, W. H., Ives, A. R., Middleton, K. M., & Garland Jr., T. (2008). Morphometrics of the avian small intestine compared with that of nonflying mammals: A phylogenetic approach. Physiological and Biochemical Zoology, 81(5), 526–550. https://doi.org/10.1086/590395
Condylura cristata	Length of one or more GIT sections	NA	NA	No		Duque-Correa, M. J., Codron, D., Meloro, C., McGrosky, A., Schiffmann, C., Edwards, M. S., & Clauss, M. (2021). Mammalian intestinal allometry, phylogeny, trophic level and climate. Proceedings of the Royal Society B: Biological Sciences, 288(1944), 20202888. https://doi.org/10.1098/rspb.2020.2888
Condylura cristata	Length of intestine, wet mass (with contents) of intestine	NA	NA	No		Schieck, Jim. O., & Millar, J. S. (1985). Alimentary tract measurements as indicators of diets of small mammals. Mammalia, 49(1), 93–104.
Conilurus penicillatus	Relative length of small intestine, cecum, and colon	NA	NA	No		Langer, P. (2017). Comparative anatomy of the gastrointestinal tract in eutheria: Taxonomy, biogeography and food. Walter de Gruyter.
Conilurus penicillatus	Relative lengths of one or more GIT sections	NA	NA	No		Nikolaevich. (1967). Evoliutsiia pishchevaritel’noi sistemy gryzunov (mysheobraznye): Evolution of the alimentary system myomorph rodents. 1967
Connochaetes gnou	Length of one or more GIT sections	NA	NA	No		Duque-Correa, M. J., Codron, D., Meloro, C., McGrosky, A., Schiffmann, C., Edwards, M. S., & Clauss, M. (2021). Mammalian intestinal allometry, phylogeny, trophic level and climate. Proceedings of the Royal Society B: Biological Sciences, 288(1944), 20202888. https://doi.org/10.1098/rspb.2020.2888
Connochaetes gnou	Length of small intestine, large intestine, colon, and cecum	NA	NA	No	Wild or captive/ domestic	McGrosky, A., Codron, D., Müller, D. W. H., Navarrete, A., Isler, K., Hofmann, R. R., & Clauss, M. (2019). Gross intestinal morphometry and allometry in ruminants. Journal of Morphology, 280(9), 1254–1266. https://doi.org/10.1002/jmor.21028
Connochaetes gnou	Length and circumference of small intestine, length and area of cecum and colon	Villi height	NA	No	Wild	Woodall, P. F., & Skinner, J. D. (1993). Dimensions of the intestine, diet and faecal water loss in some African antelope. Journal of Zoology, 229(3), 457–471. https://doi.org/10.1111/j.1469-7998.1993.tb02648.x
Connochaetes taurinus	Length of one or more GIT sections	NA	NA	No		Duque-Correa, M. J., Codron, D., Meloro, C., McGrosky, A., Schiffmann, C., Edwards, M. S., & Clauss, M. (2021). Mammalian intestinal allometry, phylogeny, trophic level and climate. Proceedings of the Royal Society B: Biological Sciences, 288(1944), 20202888. https://doi.org/10.1098/rspb.2020.2888
Connochaetes taurinus	Length of small intestine, large intestine, colon, and cecum	NA	NA	No	Wild or captive/ domestic	McGrosky, A., Codron, D., Müller, D. W. H., Navarrete, A., Isler, K., Hofmann, R. R., & Clauss, M. (2019). Gross intestinal morphometry and allometry in ruminants. Journal of Morphology, 280(9), 1254–1266. https://doi.org/10.1002/jmor.21028
Connochaetes taurinus	Length and circumference of small intestine, length and area of cecum and colon	Villi height	NA	No	Wild	Woodall, P. F., & Skinner, J. D. (1993). Dimensions of the intestine, diet and faecal water loss in some African antelope. Journal of Zoology, 229(3), 457–471. https://doi.org/10.1111/j.1469-7998.1993.tb02648.x
Craseomys rufocanus	Length of all GIT sections	NA	NA	No	Wild	Chapman, O. S. (unpublished data)
Cricetiscus sungorus	Length of one or more GIT sections	NA	NA	No		Duque-Correa, M. J., Codron, D., Meloro, C., McGrosky, A., Schiffmann, C., Edwards, M. S., & Clauss, M. (2021). Mammalian intestinal allometry, phylogeny, trophic level and climate. Proceedings of the Royal Society B: Biological Sciences, 288(1944), 20202888. https://doi.org/10.1098/rspb.2020.2888
Cricetiscus sungorus	Relative length of small intestine, cecum, and colon	NA	Volume and surface area of small intestine, cecum, and colon	No		Langer, P. (2017). Comparative anatomy of the gastrointestinal tract in eutheria: Taxonomy, biogeography and food. Walter de Gruyter.
Cricetiscus sungorus	Relative lengths of one or more GIT sections	NA	NA	No		Nikolaevich. (1967). Evoliutsiia pishchevaritel’noi sistemy gryzunov (mysheobraznye): Evolution of the alimentary system myomorph rodents. 1967
Cricetiscus sungorus	Length and dry mass of small intesine	Villus height, width, area, and density, crypt width	NA	Yes	Lab	Piscitiello, E., Herwig, A., Haugg, E., Schröder, B., Breves, G., Steinlechner, S., & Diedrich, V. (2020). Acclimation of intestinal morphology and function in Djungarian hamsters (Phodopus sungorus) related to seasonal and acute energy balance. Journal of Experimental Biology, jeb.232876. https://doi.org/10.1242/jeb.232876
Cricetomys ansorgei	Length of one or more GIT sections	NA	NA	No		Duque-Correa, M. J., Codron, D., Meloro, C., McGrosky, A., Schiffmann, C., Edwards, M. S., & Clauss, M. (2021). Mammalian intestinal allometry, phylogeny, trophic level and climate. Proceedings of the Royal Society B: Biological Sciences, 288(1944), 20202888. https://doi.org/10.1098/rspb.2020.2888
Cricetomys gambianus	Length of all GIT sections	NA	NA	No	Wild caught and maintained in lab	Byanet, O., Abayomi, A. O., & Aondohemba, T. J. (2015). Comparative morphometric analysis of the gastrointestinal tract of the captive greater cane rat (Thryonomys swinderianus) and African giant pouched rat (Cricetomys gambianus). Italian Journal of Anatomy and Embryology, Vol 120, 49-58 Pages, 382 kB. https://doi.org/10.13128/IJAE-16474
Cricetomys gambianus	Length of one or more GIT sections	NA	NA	No		Duque-Correa, M. J., Codron, D., Meloro, C., McGrosky, A., Schiffmann, C., Edwards, M. S., & Clauss, M. (2021). Mammalian intestinal allometry, phylogeny, trophic level and climate. Proceedings of the Royal Society B: Biological Sciences, 288(1944), 20202888. https://doi.org/10.1098/rspb.2020.2888
Cricetomys gambianus	Length and width of hind gut sections, small and large intestines intestinal loop, and cecum	Thickness of each layer of gut wall	Volume of all GIT sections, rate of passage, pH of all GIT sections	No	Lab and wild	Knight, M. H., & Knight‐Eloff, A. K. (1987). Digestive tract of the African giant rat, Cricetomys gambianus. Journal of Zoology, 213(1), 7–22. https://doi.org/10.1111/j.1469-7998.1987.tb03672.x
Cricetomys gambianus	Length and relative length of small intestine, cecum, and colon	NA	Volume and surface area of small intestine, cecum, and colon	No		Langer, P. (2017). Comparative anatomy of the gastrointestinal tract in eutheria: Taxonomy, biogeography and food. Walter de Gruyter.
Cricetomys gambianus	Length of small intestine, cecum, and large intestine	NA	Intestinal nominal surface area, volume of small intestine, cecum, and large intestine, retention time	No		Lavin, S. R., Karasov, W. H., Ives, A. R., Middleton, K. M., & Garland Jr., T. (2008). Morphometrics of the avian small intestine compared with that of nonflying mammals: A phylogenetic approach. Physiological and Biochemical Zoology, 81(5), 526–550. https://doi.org/10.1086/590395
Cricetomys gambianus	Length of small intestine, cecum, and colon	NA	NA	No		Lovegrove, B. G. (2010). The allometry of rodent intestines. Journal of Comparative Physiology B, 180(5), 741–755. https://doi.org/10.1007/s00360-009-0437-2
Cricetomys gambianus	Relative lengths of one or more GIT sections	NA	NA	No		Nikolaevich. (1967). Evoliutsiia pishchevaritel’noi sistemy gryzunov (mysheobraznye): Evolution of the alimentary system myomorph rodents. 1967
Cricetulus barabensis	Length of one or more GIT sections	NA	NA	No		Duque-Correa, M. J., Codron, D., Meloro, C., McGrosky, A., Schiffmann, C., Edwards, M. S., & Clauss, M. (2021). Mammalian intestinal allometry, phylogeny, trophic level and climate. Proceedings of the Royal Society B: Biological Sciences, 288(1944), 20202888. https://doi.org/10.1098/rspb.2020.2888
Cricetulus barabensis	Relative length of small intestine, cecum, and colon	NA	NA	No		Langer, P. (2017). Comparative anatomy of the gastrointestinal tract in eutheria: Taxonomy, biogeography and food. Walter de Gruyter.
Cricetulus barabensis	Length of small intestine, cecum, and colon	NA	NA	No		Lovegrove, B. G. (2010). The allometry of rodent intestines. Journal of Comparative Physiology B, 180(5), 741–755. https://doi.org/10.1007/s00360-009-0437-2
Cricetulus barabensis	Relative lengths of one or more GIT sections	NA	NA	No		Nikolaevich. (1967). Evoliutsiia pishchevaritel’noi sistemy gryzunov (mysheobraznye): Evolution of the alimentary system myomorph rodents. 1967
Cricetulus barabensis	Length of all GIT sections	NA	NA	No	Wild	Wang, D.-H., Pei, Y.-X., Yang, J.-C., & Wang, Z.-W. (2003). Digestive tract morphology and food habits in six species of rodents. Folia Zoologica, 52(1), 51–55.
Cricetulus barabensis	Wet mass (without contents) of all GIT sections	NA	Intestinal sucrase, maltase, pepsin, and aminopeptidase-N activity	Yes	Lab	Zhang, J.-Y., Zhao, X.-Y., Wen, J., Tan, S., & Zhao, Z.-J. (2016). Plasticity in gastrointestinal morphology and enzyme activity in lactating striped hamsters (Cricetulus barabensis). Journal of Experimental Biology, jeb.138396. https://doi.org/10.1242/jeb.138396
Cricetulus barabensis	Length and wet mass (without contents) of all GIT sections	NA	NA	Yes	Lab	Zhao, Z.-J., & Cao, J. (2009). Plasticity in energy budget and behavior in Swiss mice and striped hamsters under stochastic food deprivation and refeeding. Comparative Biochemistry and Physiology Part A: Molecular & Integrative Physiology, 154(1), 84–91. https://doi.org/10.1016/j.cbpa.2009.05.004
Cricetulus barabensis	Length of all GIT sections	NA	NA	No	Wild	Chapman, O. S. (unpublished data)
Cricetulus longicaudatus	Length of all GIT sections	NA	NA	No	Wild	Chapman, O. S. (unpublished data)
Cricetulus longicaudatus	Relative length of small intestine, cecum, and colon	NA	NA	No		Langer, P. (2017). Comparative anatomy of the gastrointestinal tract in eutheria: Taxonomy, biogeography and food. Walter de Gruyter.
Cricetulus longicaudatus	Relative lengths of one or more GIT sections	NA	NA	No		Nikolaevich. (1967). Evoliutsiia pishchevaritel’noi sistemy gryzunov (mysheobraznye): Evolution of the alimentary system myomorph rodents. 1967
Cricetus cricetus	NA	Small intestine mucosal mass	Intestinal sucrase, isomaltase, lactase, and aminopeptidase-N activity	Yes	Wild caught and maintained in lab	Galluser, M., Raul, F., & Canguilhem, B. (1988). Adaptation of intestinal enzymes to seasonal and dietary changes in a hibernator: The European hamster (Cricetus cricetus). J Comp Physiol B 158:143–49. https://doi.org/10.1007/BF01075827
Cricetus cricetus	Relative length of small intestine, cecum, and colon	NA	NA	No		Langer, P. (2017). Comparative anatomy of the gastrointestinal tract in eutheria: Taxonomy, biogeography and food. Walter de Gruyter.
Cricetus cricetus	Length and mass of small intestine	NA	Intestinal nominal surface area, volume of small intestine	No		Lavin, S. R., Karasov, W. H., Ives, A. R., Middleton, K. M., & Garland Jr., T. (2008). Morphometrics of the avian small intestine compared with that of nonflying mammals: A phylogenetic approach. Physiological and Biochemical Zoology, 81(5), 526–550. https://doi.org/10.1086/590395
Cricetus cricetus	Relative lengths of one or more GIT sections	NA	NA	No		Nikolaevich. (1967). Evoliutsiia pishchevaritel’noi sistemy gryzunov (mysheobraznye): Evolution of the alimentary system myomorph rodents. 1967
Crocidura cyanea	Length and mass of fixed GIT	NA	Macroscopic surface area of all GIT sections	No		Boonzaier, J., Van Der Merwe, E. L., Bennett, N. C., & Kotzé, S. H. (2013). Comparative gastrointestinal morphology of three small mammalian insectivores: Acomys spinosissimus (Rodentia), Crocidura cyanea (Eulipotyphla), and Amblysomus hottentotus (Afrosoricida). Journal of Morphology, 274(6), 615–626. https://doi.org/10.1002/jmor.20118
Crocidura cyanea	Length of one or more GIT sections	NA	NA	No		Duque-Correa, M. J., Codron, D., Meloro, C., McGrosky, A., Schiffmann, C., Edwards, M. S., & Clauss, M. (2021). Mammalian intestinal allometry, phylogeny, trophic level and climate. Proceedings of the Royal Society B: Biological Sciences, 288(1944), 20202888. https://doi.org/10.1098/rspb.2020.2888
Crocidura hirta	Length of one or more GIT sections	NA	NA	No		Duque-Correa, M. J., Codron, D., Meloro, C., McGrosky, A., Schiffmann, C., Edwards, M. S., & Clauss, M. (2021). Mammalian intestinal allometry, phylogeny, trophic level and climate. Proceedings of the Royal Society B: Biological Sciences, 288(1944), 20202888. https://doi.org/10.1098/rspb.2020.2888
Crocidura hirta	Length of total intestine (small intestine plus large intestine)	NA	NA	No	Wild	Korn, H. (1992). Intestine lengths of Southern African savanna rodents and insectivores: Intra‐ and interspecific comparisons. Journal of Zoology, 228(3), 455–460. https://doi.org/10.1111/j.1469-7998.1992.tb04448.x
Crocidura russula	Length of one or more GIT sections	NA	NA	No		Duque-Correa, M. J., Codron, D., Meloro, C., McGrosky, A., Schiffmann, C., Edwards, M. S., & Clauss, M. (2021). Mammalian intestinal allometry, phylogeny, trophic level and climate. Proceedings of the Royal Society B: Biological Sciences, 288(1944), 20202888. https://doi.org/10.1098/rspb.2020.2888
Crocidura shantungensis	Length of all GIT sections	NA	NA	No	Wild	Chapman, O. S. (unpublished data)
Crocidura suaveolens	Length of all GIT sections	NA	NA	No	Wild	Chapman, O. S. (unpublished data)
Crocidura suaveolens	Length of one or more GIT sections	NA	NA	No		Duque-Correa, M. J., Codron, D., Meloro, C., McGrosky, A., Schiffmann, C., Edwards, M. S., & Clauss, M. (2021). Mammalian intestinal allometry, phylogeny, trophic level and climate. Proceedings of the Royal Society B: Biological Sciences, 288(1944), 20202888. https://doi.org/10.1098/rspb.2020.2888
Crocuta crocuta	Length of one or more GIT sections	NA	NA	No		Duque-Correa, M. J., Codron, D., Meloro, C., McGrosky, A., Schiffmann, C., Edwards, M. S., & Clauss, M. (2021). Mammalian intestinal allometry, phylogeny, trophic level and climate. Proceedings of the Royal Society B: Biological Sciences, 288(1944), 20202888. https://doi.org/10.1098/rspb.2020.2888
Crocuta crocuta	Length of small intestine, cecum, and large intestine	NA	NA	No		McGrosky, A., Navarrete, A., Isler, K., Langer, P., & Clauss, M. (2016). Gross intestinal morphometry and allometry in Carnivora. European Journal of Wildlife Research, 62(4), 395–405. https://doi.org/10.1007/s10344-016-1011-3
Cryptomys hottentotus	Length of one or more GIT sections	NA	NA	No		Duque-Correa, M. J., Codron, D., Meloro, C., McGrosky, A., Schiffmann, C., Edwards, M. S., & Clauss, M. (2021). Mammalian intestinal allometry, phylogeny, trophic level and climate. Proceedings of the Royal Society B: Biological Sciences, 288(1944), 20202888. https://doi.org/10.1098/rspb.2020.2888
Cryptomys hottentotus	Length of all GIT sections	NA	Surface area of all GIT sections	No		Kotzé, S. H., Van Der Merwe, E. L., Bennett, N. C., & O’Riain, M. J. (2010). The comparative anatomy of the abdominal gastrointestinal tract of six species of African mole‐rats (Rodentia, Bathyergidae). Journal of Morphology, 271(1), 50–60. https://doi.org/10.1002/jmor.10778
Cryptomys hottentotus	Relative length of small intestine, cecum, and colon	NA	NA	No		Langer, P. (2017). Comparative anatomy of the gastrointestinal tract in eutheria: Taxonomy, biogeography and food. Walter de Gruyter.
Cryptomys hottentotus	Length of small intestine, cecum, and large intestine	NA	Intestinal nominal surface area, volume of small intestine, cecum, and large intestine	No		Lavin, S. R., Karasov, W. H., Ives, A. R., Middleton, K. M., & Garland Jr., T. (2008). Morphometrics of the avian small intestine compared with that of nonflying mammals: A phylogenetic approach. Physiological and Biochemical Zoology, 81(5), 526–550. https://doi.org/10.1086/590395
Cryptomys hottentotus	Length of small intestine, cecum, and colon	NA	NA	No		Lovegrove, B. G. (2010). The allometry of rodent intestines. Journal of Comparative Physiology B, 180(5), 741–755. https://doi.org/10.1007/s00360-009-0437-2
Cryptomys hottentotus	Relative length of small intestine, cecum, and large intestine	NA	NA	No		Perrin, M. R., & Curtis, B. A. (1980). Comparative morphology of the digestive system of 19 species of Southern African myomorph rodents in relation to diet and evollltion. African Zoology, 15(1), 22–33.
Cryptotis parvus	Length of all GIT sections, wet mass (with and without contents) of all GIT sections, dry mass of all GIT sections	NA	NA	No	Wild	Chapman, O. S., & McLean, B. S. (2024). Gastrointestinal morphology is an effective functional dietary proxy that predicts small mammal community structure. Ecology, 105(12), e4454. https://doi.org/10.1002/ecy.4454
Ctenodactylus gundi	Relative length of small intestine, cecum, and colon	NA	NA	No		Langer, P. (2017). Comparative anatomy of the gastrointestinal tract in eutheria: Taxonomy, biogeography and food. Walter de Gruyter.
Ctenomys magellanicus	Relative lengths of one or more GIT sections	NA	NA	No		Nikolaevich. (1967). Evoliutsiia pishchevaritel’noi sistemy gryzunov (mysheobraznye): Evolution of the alimentary system myomorph rodents. 1967
Ctenomys pearsoni	Length of one or more GIT sections	NA	NA	No		Duque-Correa, M. J., Codron, D., Meloro, C., McGrosky, A., Schiffmann, C., Edwards, M. S., & Clauss, M. (2021). Mammalian intestinal allometry, phylogeny, trophic level and climate. Proceedings of the Royal Society B: Biological Sciences, 288(1944), 20202888. https://doi.org/10.1098/rspb.2020.2888
Ctenomys talarum	Length and wet mass (with and without contents) of all GIT sections	NA	Intestinal sucrase, maltase, and aminopeptidase-N activity	Yes	Wild caught, maintained overnight in lab	del Valle, J. C., & López Mañanes, A. A. (2008). Digestive strategies in the South American subterranean rodent Ctenomys talarum. Comparative Biochemistry and Physiology Part A: Molecular & Integrative Physiology, 150(4), 387–394. https://doi.org/10.1016/j.cbpa.2008.03.011
Ctenomys talarum	Length and wet mass (with and without contents) of all GIT sections	NA	Intestinal sucrase, maltase, and aminopeptidase-N activity	Yes	Wild caught, maintained overnight in lab	del Valle, J. C., & López Mañanes, A. A. (2010). Digestive flexibility in females of the subterranean rodent Ctenomys talarum in their natural habitat. Journal of Experimental Zoology Part A: Ecological Genetics and Physiology, 315A(3), 141–148. https://doi.org/10.1002/jez.658
Ctenomys talarum	Length of small intestine, cecum, and colon	NA	NA	No		Lovegrove, B. G. (2010). The allometry of rodent intestines. Journal of Comparative Physiology B, 180(5), 741–755. https://doi.org/10.1007/s00360-009-0437-2
Cuniculus paca	Length of one or more GIT sections	NA	NA	No		Duque-Correa, M. J., Codron, D., Meloro, C., McGrosky, A., Schiffmann, C., Edwards, M. S., & Clauss, M. (2021). Mammalian intestinal allometry, phylogeny, trophic level and climate. Proceedings of the Royal Society B: Biological Sciences, 288(1944), 20202888. https://doi.org/10.1098/rspb.2020.2888
Cuniculus paca	Relative lengths of one or more GIT sections	NA	NA	No		Nikolaevich. (1967). Evoliutsiia pishchevaritel’noi sistemy gryzunov (mysheobraznye): Evolution of the alimentary system myomorph rodents. 1967
Cuniculus taczanowskii	Length of one or more GIT sections	NA	NA	No		Duque-Correa, M. J., Codron, D., Meloro, C., McGrosky, A., Schiffmann, C., Edwards, M. S., & Clauss, M. (2021). Mammalian intestinal allometry, phylogeny, trophic level and climate. Proceedings of the Royal Society B: Biological Sciences, 288(1944), 20202888. https://doi.org/10.1098/rspb.2020.2888
Cuon alpinus	Length of one or more GIT sections	NA	NA	No		Duque-Correa, M. J., Codron, D., Meloro, C., McGrosky, A., Schiffmann, C., Edwards, M. S., & Clauss, M. (2021). Mammalian intestinal allometry, phylogeny, trophic level and climate. Proceedings of the Royal Society B: Biological Sciences, 288(1944), 20202888. https://doi.org/10.1098/rspb.2020.2888
Cuon alpinus	Length of small intestine, cecum, and large intestine	NA	NA	No		McGrosky, A., Navarrete, A., Isler, K., Langer, P., & Clauss, M. (2016). Gross intestinal morphometry and allometry in Carnivora. European Journal of Wildlife Research, 62(4), 395–405. https://doi.org/10.1007/s10344-016-1011-3
Cynomys ludovicianus	Length of one or more GIT sections	NA	NA	No		Duque-Correa, M. J., Codron, D., Meloro, C., McGrosky, A., Schiffmann, C., Edwards, M. S., & Clauss, M. (2021). Mammalian intestinal allometry, phylogeny, trophic level and climate. Proceedings of the Royal Society B: Biological Sciences, 288(1944), 20202888. https://doi.org/10.1098/rspb.2020.2888
Cynomys ludovicianus	Relative length of small intestine, cecum, and colon	NA	NA	No		Langer, P. (2017). Comparative anatomy of the gastrointestinal tract in eutheria: Taxonomy, biogeography and food. Walter de Gruyter.
Cystophora cristata	Length of small intestine	NA	Surface area of small intestine	No		Mårtensson, P.-E., Nordøy, E. S., Messelt, E. B., & Blix, A. S. (1998). Gut length, food transit time and diving habit in phocid seals. Polar Biology, 20(3), 213–217. https://doi.org/10.1007/s003000050298
Dama dama	Relative length of small intestine, cecum, and colon, mass of small intestine, cecum, and colon	NA	NA	No		Langer, P. (2017). Comparative anatomy of the gastrointestinal tract in eutheria: Taxonomy, biogeography and food. Walter de Gruyter.
Damaliscus pygargus	Length of one or more GIT sections	NA	NA	No		Duque-Correa, M. J., Codron, D., Meloro, C., McGrosky, A., Schiffmann, C., Edwards, M. S., & Clauss, M. (2021). Mammalian intestinal allometry, phylogeny, trophic level and climate. Proceedings of the Royal Society B: Biological Sciences, 288(1944), 20202888. https://doi.org/10.1098/rspb.2020.2888
Damaliscus pygargus	Length of small intestine, cecum, and large intestine, diameter of cecum	NA	Volume of empty rumen-reticulum	No	Wild	Klein, D. R., & Fairall, N. (1986). Comparative foraging behaviour and associated energetics of impala and blesbok. The Journal of Applied Ecology, 23(2), 489. https://doi.org/10.2307/2404031
Damaliscus pygargus	Length of small intestine, large intestine, colon, and cecum	NA	NA	No	Wild or captive/ domestic	McGrosky, A., Codron, D., Müller, D. W. H., Navarrete, A., Isler, K., Hofmann, R. R., & Clauss, M. (2019). Gross intestinal morphometry and allometry in ruminants. Journal of Morphology, 280(9), 1254–1266. https://doi.org/10.1002/jmor.21028
Damaliscus pygargus	Length and circumference of small intestine, length and area of cecum and colon	Villi height, width, and density	NA	No	Wild	Woodall, P. F., & Skinner, J. D. (1993). Dimensions of the intestine, diet and faecal water loss in some African antelope. Journal of Zoology, 229(3), 457–471. https://doi.org/10.1111/j.1469-7998.1993.tb02648.x
Dasyprocta azarae	Length of one or more GIT sections	NA	NA	No		Duque-Correa, M. J., Codron, D., Meloro, C., McGrosky, A., Schiffmann, C., Edwards, M. S., & Clauss, M. (2021). Mammalian intestinal allometry, phylogeny, trophic level and climate. Proceedings of the Royal Society B: Biological Sciences, 288(1944), 20202888. https://doi.org/10.1098/rspb.2020.2888
Dasyprocta leporina	Length of one or more GIT sections	NA	NA	No		Duque-Correa, M. J., Codron, D., Meloro, C., McGrosky, A., Schiffmann, C., Edwards, M. S., & Clauss, M. (2021). Mammalian intestinal allometry, phylogeny, trophic level and climate. Proceedings of the Royal Society B: Biological Sciences, 288(1944), 20202888. https://doi.org/10.1098/rspb.2020.2888
Dasyprocta leporina	Relative lengths of one or more GIT sections	NA	NA	No		Nikolaevich. (1967). Evoliutsiia pishchevaritel’noi sistemy gryzunov (mysheobraznye): Evolution of the alimentary system myomorph rodents. 1967
Dasyprocta punctata	Length of one or more GIT sections	NA	NA	No		Duque-Correa, M. J., Codron, D., Meloro, C., McGrosky, A., Schiffmann, C., Edwards, M. S., & Clauss, M. (2021). Mammalian intestinal allometry, phylogeny, trophic level and climate. Proceedings of the Royal Society B: Biological Sciences, 288(1944), 20202888. https://doi.org/10.1098/rspb.2020.2888
Daubentonia madagascariensis	Length of one or more GIT sections	NA	NA	No		Duque-Correa, M. J., Codron, D., Meloro, C., McGrosky, A., Schiffmann, C., Edwards, M. S., & Clauss, M. (2021). Mammalian intestinal allometry, phylogeny, trophic level and climate. Proceedings of the Royal Society B: Biological Sciences, 288(1944), 20202888. https://doi.org/10.1098/rspb.2020.2888
Delomys sublineatus	Length of one or more GIT sections	NA	NA	No		Duque-Correa, M. J., Codron, D., Meloro, C., McGrosky, A., Schiffmann, C., Edwards, M. S., & Clauss, M. (2021). Mammalian intestinal allometry, phylogeny, trophic level and climate. Proceedings of the Royal Society B: Biological Sciences, 288(1944), 20202888. https://doi.org/10.1098/rspb.2020.2888
Dendrohyrax arboreus	Length of one or more GIT sections	NA	NA	No		Duque-Correa, M. J., Codron, D., Meloro, C., McGrosky, A., Schiffmann, C., Edwards, M. S., & Clauss, M. (2021). Mammalian intestinal allometry, phylogeny, trophic level and climate. Proceedings of the Royal Society B: Biological Sciences, 288(1944), 20202888. https://doi.org/10.1098/rspb.2020.2888
Dendrohyrax dorsalis	Weight of all GIT sections	NA	Surface area and volume of all GIT sections	No		Chivers, D. J., & Hladik, C. M. (1980). Morphology of the gastrointestinal tract in primates: Comparisons with other mammals in relation to diet. Journal of Morphology, 166(3), 337–386. https://doi.org/10.1002/jmor.1051660306
Dendrohyrax dorsalis	Length of one or more GIT sections	NA	NA	No		Duque-Correa, M. J., Codron, D., Meloro, C., McGrosky, A., Schiffmann, C., Edwards, M. S., & Clauss, M. (2021). Mammalian intestinal allometry, phylogeny, trophic level and climate. Proceedings of the Royal Society B: Biological Sciences, 288(1944), 20202888. https://doi.org/10.1098/rspb.2020.2888
Dendrohyrax dorsalis	Length of small intestine, cecum, and colon	NA	Volume and surface area of small intestine, cecum, and colon	No		Langer, P. (2017). Comparative anatomy of the gastrointestinal tract in eutheria: Taxonomy, biogeography and food. Walter de Gruyter.
Dendrohyrax dorsalis	Mass of all GIT sections	NA	Intestinal nominal surface area, volume of all GIT sections	No		Lavin, S. R., Karasov, W. H., Ives, A. R., Middleton, K. M., & Garland Jr., T. (2008). Morphometrics of the avian small intestine compared with that of nonflying mammals: A phylogenetic approach. Physiological and Biochemical Zoology, 81(5), 526–550. https://doi.org/10.1086/590395
Dendrolagus inustus	Length of small intestine, large intestine, and cecum	Villi density, base width, thickness, and height	Mucosal surface area	No		Beddard, F. E. (1908). On the anatomy of Antechinomys and some other marsupials, with special reference to the intestinal tract and mesenteries of these and other mammals. Proceedings of the Zoological Society of London, 78(3), 561–605. https://doi.org/10.1111/j.1469-7998.1908.tb07392.x
Dendromus mesomelas	Relative lengths of one or more GIT sections	NA	NA	No		Nikolaevich. (1967). Evoliutsiia pishchevaritel’noi sistemy gryzunov (mysheobraznye): Evolution of the alimentary system myomorph rodents. 1967
Deomys ferrugineus	Relative length of small intestine, cecum, and colon	NA	NA	No		Langer, P. (2017). Comparative anatomy of the gastrointestinal tract in eutheria: Taxonomy, biogeography and food. Walter de Gruyter.
Desmodillus auricularis	Length of small intestine	NA	NA	No		Caviedes-Vidal, E., McWhorter, T. J., Lavin, S. R., Chediack, J. G., Tracy, C. R., & Karasov, W. H. (2007). The digestive adaptation of flying vertebrates: High intestinal paracellular absorption compensates for smaller guts. Proceedings of the National Academy of Sciences, 104(48), 19132–19137. https://doi.org/10.1073/pnas.0703159104
Desmodillus auricularis	Length of one or more GIT sections	NA	NA	No		Duque-Correa, M. J., Codron, D., Meloro, C., McGrosky, A., Schiffmann, C., Edwards, M. S., & Clauss, M. (2021). Mammalian intestinal allometry, phylogeny, trophic level and climate. Proceedings of the Royal Society B: Biological Sciences, 288(1944), 20202888. https://doi.org/10.1098/rspb.2020.2888
Desmodillus auricularis	Relative length of small intestine, cecum, and colon	NA	NA	No		Langer, P. (2017). Comparative anatomy of the gastrointestinal tract in eutheria: Taxonomy, biogeography and food. Walter de Gruyter.
Desmodillus auricularis	Length of small intestine, cecum, and large intestine	NA	Volume of cecum	No		Lavin, S. R., Karasov, W. H., Ives, A. R., Middleton, K. M., & Garland Jr., T. (2008). Morphometrics of the avian small intestine compared with that of nonflying mammals: A phylogenetic approach. Physiological and Biochemical Zoology, 81(5), 526–550. https://doi.org/10.1086/590395
Desmodillus auricularis	Length of small intestine, cecum, and colon	NA	NA	No		Lovegrove, B. G. (2010). The allometry of rodent intestines. Journal of Comparative Physiology B, 180(5), 741–755. https://doi.org/10.1007/s00360-009-0437-2
Desmodillus auricularis	Relative length of small intestine, cecum, and large intestine	NA	NA	No		Perrin, M. R., & Curtis, B. A. (1980). Comparative morphology of the digestive system of 19 species of Southern African myomorph rodents in relation to diet and evollltion. African Zoology, 15(1), 22–33.
Desmodus rotundus	Relative length of duodenum	Villi area, perimeter, and density, enterocyte density, width and density of microvilli	Lumen area, glucose tolerance	No		Camacho J, Bernal-Rivera A, Peña V, Morales-Sosa P, Robb SMC, Russell J, Yi K, Wang Y, Tsuchiya D, Murillo-García OE, Rohner N. (2024). Sugar assimilation underlying dietary evolution of Neotropical bats. Nat Ecol Evol 8:1735–50.
Desmodus rotundus	Length of small intestine	NA	Small intestine nominal surface area	No		Caviedes-Vidal, E., McWhorter, T. J., Lavin, S. R., Chediack, J. G., Tracy, C. R., & Karasov, W. H. (2007). The digestive adaptation of flying vertebrates: High intestinal paracellular absorption compensates for smaller guts. Proceedings of the National Academy of Sciences, 104(48), 19132–19137. https://doi.org/10.1073/pnas.0703159104
Desmodus rotundus	Length of one or more GIT sections	NA	NA	No		Duque-Correa, M. J., Codron, D., Meloro, C., McGrosky, A., Schiffmann, C., Edwards, M. S., & Clauss, M. (2021). Mammalian intestinal allometry, phylogeny, trophic level and climate. Proceedings of the Royal Society B: Biological Sciences, 288(1944), 20202888. https://doi.org/10.1098/rspb.2020.2888
Desmodus rotundus	Total GIT length	NA	NA	No		Jones, K. E., & MacLarnon, A. M. (2004). Affording larger brains: Testing hypotheses of mammalian brain evolution on bats. The American Naturalist, 164(1), E20–E31. https://doi.org/10.1086/421334
Diceros bicornis	Length of one or more GIT sections	NA	NA	No		Duque-Correa, M. J., Codron, D., Meloro, C., McGrosky, A., Schiffmann, C., Edwards, M. S., & Clauss, M. (2021). Mammalian intestinal allometry, phylogeny, trophic level and climate. Proceedings of the Royal Society B: Biological Sciences, 288(1944), 20202888. https://doi.org/10.1098/rspb.2020.2888
Diceros bicornis	Length of small intestine, cecum, and colon	NA	NA	No		Hagen, K., Müller, D. W. H., Wibbelt, G., Ochs, A., Hatt, J.-M., & Clauss, M. (2015). The macroscopic intestinal anatomy of a lowland tapir (Tapirus terrestris). European Journal of Wildlife Research, 61(1), 171–176. https://doi.org/10.1007/s10344-014-0870-8
Diceros bicornis	Length of colon	NA	NA	No		Magondu, B., Lee, A. B., Schulz, A., Buchelli, G. C., Meng, M., Kaminski, C., Yang, P. J., Carver, S., & Hu, D. L. (2023). Drying dynamics of pellet feces. Soft Matter, 19(4), 723–732. Magondu, B., Lee, A. B., Schulz, A., Buchelli, G. C., Meng, M., Kaminski, C., Yang, P. J., Carver, S., & Hu, D. L. (2023). Drying dynamics of pellet feces. Soft Matter, 19(4), 723–732. https://doi.org/10.1039/D2SM0…
Dicotyles tajacu	Length of one or more GIT sections	NA	NA	No		Duque-Correa, M. J., Codron, D., Meloro, C., McGrosky, A., Schiffmann, C., Edwards, M. S., & Clauss, M. (2021). Mammalian intestinal allometry, phylogeny, trophic level and climate. Proceedings of the Royal Society B: Biological Sciences, 288(1944), 20202888. https://doi.org/10.1098/rspb.2020.2888
Dicotyles tajacu	Length and wet mass (with and without contents) of all GIT sections	NA	NA	No	Captive/ domestic	Schwarm, A., Ortmann, S., Rietschel, W., Kühne, R., Wibbelt, G., & Clauss, M. (2010). Function, size and form of the gastrointestinal tract of the collared Pecari tajacu (Linnaeus 1758) and white-lipped peccary Tayassu pecari (Link 1795). European Journal of Wildlife Research, 56(4), 569–576. https://doi.org/10.1007/s10344-009-0348-2
Dicrostonyx groenlandicus	Length of one or more GIT sections	NA	NA	No		Duque-Correa, M. J., Codron, D., Meloro, C., McGrosky, A., Schiffmann, C., Edwards, M. S., & Clauss, M. (2021). Mammalian intestinal allometry, phylogeny, trophic level and climate. Proceedings of the Royal Society B: Biological Sciences, 288(1944), 20202888. https://doi.org/10.1098/rspb.2020.2888
Dicrostonyx groenlandicus	Length, wet mass (with and without contents), and dry mass of all GIT sections	NA	Dry matter digestibility	Yes	Lab	Hammond, K. A., & Wunder, B. A. (1995). Effect of cold temperatures on the morphology of gastrointestinal tracts of two microtine rodents. Journal of Mammalogy, 76(1), 232–239. https://doi.org/10.2307/1382331
Dicrostonyx groenlandicus	Length, wet mass (with and without contents), and dry mass of all GIT sections	NA	Apparent digestibility	Yes	Lab	Nagy, T. R., & Negus, N. C. (1993). Energy acquisition and allocation in male collared lemmings (Dicrostonyx groenlandicus): Effects of photoperiod, temperature, and diet quality. Physiological Zoology, 66(4), 537–560. https://doi.org/10.1086/physzool.66.4.30163807
Dicrostonyx torquatus	Relative length of small intestine, cecum, and colon	NA	NA	No		Langer, P. (2017). Comparative anatomy of the gastrointestinal tract in eutheria: Taxonomy, biogeography and food. Walter de Gruyter.
Didelphis albiventris	Length and relative length of all GIT sections	NA	NA	No		Cáceres, N. C. (n.d.). Comparative lengths of digestive tracts of seven didelphid marsupials (Mammalia) in relation to diet. Revista Brasileira de Zoologia, 22(1), 181–185. https://doi.org/10.1590/S0101-81752005000100021
Didelphis albiventris	Length of one or more GIT sections	NA	NA	No		Duque-Correa, M. J., Codron, D., Meloro, C., McGrosky, A., Schiffmann, C., Edwards, M. S., & Clauss, M. (2021). Mammalian intestinal allometry, phylogeny, trophic level and climate. Proceedings of the Royal Society B: Biological Sciences, 288(1944), 20202888. https://doi.org/10.1098/rspb.2020.2888
Didelphis albiventris	Length of all GIT sections	NA	NA	No	Wild or captive/ domestic	Santori, R. T., Moraes, D. A. D., & Cerqueira, R. (2004). Comparative gross morphology of the digestive tract in ten Didelphidae marsupial species. Mamm, 68(1), 27–36. https://doi.org/10.1515/mamm.2004.004
Didelphis aurita	Length and relative length of all GIT sections	NA	NA	No		Cáceres, N. C. (n.d.). Comparative lengths of digestive tracts of seven didelphid marsupials (Mammalia) in relation to diet. Revista Brasileira de Zoologia, 22(1), 181–185. https://doi.org/10.1590/S0101-81752005000100021
Didelphis aurita	Length of one or more GIT sections	NA	NA	No		Duque-Correa, M. J., Codron, D., Meloro, C., McGrosky, A., Schiffmann, C., Edwards, M. S., & Clauss, M. (2021). Mammalian intestinal allometry, phylogeny, trophic level and climate. Proceedings of the Royal Society B: Biological Sciences, 288(1944), 20202888. https://doi.org/10.1098/rspb.2020.2888
Didelphis aurita	Length of all GIT sections	NA	NA	No	Wild or captive/ domestic	Santori, R. T., Moraes, D. A. D., & Cerqueira, R. (2004). Comparative gross morphology of the digestive tract in ten Didelphidae marsupial species. Mamm, 68(1), 27–36. https://doi.org/10.1515/mamm.2004.004
Didelphis marsupialis	Length of one or more GIT sections	NA	NA	No		Duque-Correa, M. J., Codron, D., Meloro, C., McGrosky, A., Schiffmann, C., Edwards, M. S., & Clauss, M. (2021). Mammalian intestinal allometry, phylogeny, trophic level and climate. Proceedings of the Royal Society B: Biological Sciences, 288(1944), 20202888. https://doi.org/10.1098/rspb.2020.2888
Didelphis virginiana	Length of all GIT sections	NA	Retention time	No		Clemens, E. T., & Stevens, C. E. (1980). A comparison of gastrointestinal transit time in ten species of mammal. The Journal of Agricultural Science, 94(3), 735–737. https://doi.org/10.1017/S0021859600028732
Didelphis virginiana	Length of one or more GIT sections	NA	NA	No		Duque-Correa, M. J., Codron, D., Meloro, C., McGrosky, A., Schiffmann, C., Edwards, M. S., & Clauss, M. (2021). Mammalian intestinal allometry, phylogeny, trophic level and climate. Proceedings of the Royal Society B: Biological Sciences, 288(1944), 20202888. https://doi.org/10.1098/rspb.2020.2888
Didelphis virginiana	NA	Villi height, crypt depth, epithelium depth, paneth and goblet cell density	NA	No		Krause, W. J., Cutts, J. H., & Leeson, C. R. (1977). The postnatal development of the alimentary canal in the opossum. Journal of Anatomy, 123(1), 21–45.
Dinaromys bogdanovi	Relative length of small intestine, cecum, and colon	NA	NA	No		Langer, P. (2017). Comparative anatomy of the gastrointestinal tract in eutheria: Taxonomy, biogeography and food. Walter de Gruyter.
Dinomys branickii	Length of one or more GIT sections	NA	NA	No		Duque-Correa, M. J., Codron, D., Meloro, C., McGrosky, A., Schiffmann, C., Edwards, M. S., & Clauss, M. (2021). Mammalian intestinal allometry, phylogeny, trophic level and climate. Proceedings of the Royal Society B: Biological Sciences, 288(1944), 20202888. https://doi.org/10.1098/rspb.2020.2888
Diphylla ecaudata	Length of small intestine	NA	NA	No		Caviedes-Vidal, E., McWhorter, T. J., Lavin, S. R., Chediack, J. G., Tracy, C. R., & Karasov, W. H. (2007). The digestive adaptation of flying vertebrates: High intestinal paracellular absorption compensates for smaller guts. Proceedings of the National Academy of Sciences, 104(48), 19132–19137. https://doi.org/10.1073/pnas.0703159104
Diphylla ecaudata	Length of one or more GIT sections	NA	NA	No		Duque-Correa, M. J., Codron, D., Meloro, C., McGrosky, A., Schiffmann, C., Edwards, M. S., & Clauss, M. (2021). Mammalian intestinal allometry, phylogeny, trophic level and climate. Proceedings of the Royal Society B: Biological Sciences, 288(1944), 20202888. https://doi.org/10.1098/rspb.2020.2888
Diphylla ecaudata	Total GIT length	NA	NA	No		Jones, K. E., & MacLarnon, A. M. (2004). Affording larger brains: Testing hypotheses of mammalian brain evolution on bats. The American Naturalist, 164(1), E20–E31. https://doi.org/10.1086/421334
Dipodomys agilis	Length of one or more GIT sections	NA	NA	No		Duque-Correa, M. J., Codron, D., Meloro, C., McGrosky, A., Schiffmann, C., Edwards, M. S., & Clauss, M. (2021). Mammalian intestinal allometry, phylogeny, trophic level and climate. Proceedings of the Royal Society B: Biological Sciences, 288(1944), 20202888. https://doi.org/10.1098/rspb.2020.2888
Dipodomys merriami	Relative length of small intestine, cecum, and colon	NA	NA	No		Langer, P. (2017). Comparative anatomy of the gastrointestinal tract in eutheria: Taxonomy, biogeography and food. Walter de Gruyter.
Dipus sagitta	Length of all GIT sections	NA	NA	No	Wild	Chapman, O. S. (unpublished data)
Dolichotis patagonum	Length of one or more GIT sections	NA	NA	No		Duque-Correa, M. J., Codron, D., Meloro, C., McGrosky, A., Schiffmann, C., Edwards, M. S., & Clauss, M. (2021). Mammalian intestinal allometry, phylogeny, trophic level and climate. Proceedings of the Royal Society B: Biological Sciences, 288(1944), 20202888. https://doi.org/10.1098/rspb.2020.2888
Dorcatragus megalotis	Length of one or more GIT sections	NA	NA	No		Duque-Correa, M. J., Codron, D., Meloro, C., McGrosky, A., Schiffmann, C., Edwards, M. S., & Clauss, M. (2021). Mammalian intestinal allometry, phylogeny, trophic level and climate. Proceedings of the Royal Society B: Biological Sciences, 288(1944), 20202888. https://doi.org/10.1098/rspb.2020.2888
Dorcatragus megalotis	Length of small intestine, large intestine, colon, and cecum	NA	NA	No	Wild or captive/ domestic	McGrosky, A., Codron, D., Müller, D. W. H., Navarrete, A., Isler, K., Hofmann, R. R., & Clauss, M. (2019). Gross intestinal morphometry and allometry in ruminants. Journal of Morphology, 280(9), 1254–1266. https://doi.org/10.1002/jmor.21028
Dromiciops gliroides	Length and wet mass of small intestine, dry mass of stomach	NA	Intestinal sucrase, maltase, trehalase, and aminopeptidase-N activity	Yes	Wild caught and maintained in lab	Cortés, P. A., Franco, M., Sabat, P., Quijano, S. A., & Nespolo, R. F. (2011). Bioenergetics and intestinal phenotypic flexibility in the microbiotherid marsupial (Dromiciops gliroides) from the temperate forest in South America. Comparative Biochemistry and Physiology Part A: Molecular & Integrative Physiology, 160(2), 117–124. https://doi.org/10.1016/j.cbpa.2011.05.014
Dromiciops gliroides	Wet mass (without contents) of stomach and total intestine	Villus height	Intestinal sucrase, maltase, and aminopeptidase-N activity	Yes	Wild	Sabat, P., Navarrete, L., Del Basto, F., Flores‐Velázquez, L. M., & Nespolo, R. F. (2025). Seasonal changes and phenotypic flexibility in the digestive system of the hibernating marsupial Dromiciops gliroides. Journal of Experimental Zoology Part A: Ecological and Integrative Physiology, 343(8), 933–939. https://doi.org/10.1002/jez.70012
Dugong dugon	Length of one or more GIT sections	NA	NA	No		Duque-Correa, M. J., Codron, D., Meloro, C., McGrosky, A., Schiffmann, C., Edwards, M. S., & Clauss, M. (2021). Mammalian intestinal allometry, phylogeny, trophic level and climate. Proceedings of the Royal Society B: Biological Sciences, 288(1944), 20202888. https://doi.org/10.1098/rspb.2020.2888
Dugong dugon	Length of small and large intestine	NA	NA	No		Langer, P. (2017). Comparative anatomy of the gastrointestinal tract in eutheria: Taxonomy, biogeography and food. Walter de Gruyter.
Echinops telfairi	Length of one or more GIT sections	NA	NA	No		Duque-Correa, M. J., Codron, D., Meloro, C., McGrosky, A., Schiffmann, C., Edwards, M. S., & Clauss, M. (2021). Mammalian intestinal allometry, phylogeny, trophic level and climate. Proceedings of the Royal Society B: Biological Sciences, 288(1944), 20202888. https://doi.org/10.1098/rspb.2020.2888
Eidolon helvum	Length of small intestine	NA	NA	No		Caviedes-Vidal, E., McWhorter, T. J., Lavin, S. R., Chediack, J. G., Tracy, C. R., & Karasov, W. H. (2007). The digestive adaptation of flying vertebrates: High intestinal paracellular absorption compensates for smaller guts. Proceedings of the National Academy of Sciences, 104(48), 19132–19137. https://doi.org/10.1073/pnas.0703159104
Eidolon helvum	Length of one or more GIT sections	NA	NA	No		Duque-Correa, M. J., Codron, D., Meloro, C., McGrosky, A., Schiffmann, C., Edwards, M. S., & Clauss, M. (2021). Mammalian intestinal allometry, phylogeny, trophic level and climate. Proceedings of the Royal Society B: Biological Sciences, 288(1944), 20202888. https://doi.org/10.1098/rspb.2020.2888
Eidolon helvum	Total GIT length	NA	NA	No		Jones, K. E., & MacLarnon, A. M. (2004). Affording larger brains: Testing hypotheses of mammalian brain evolution on bats. The American Naturalist, 164(1), E20–E31. https://doi.org/10.1086/421334
Elaphodus cephalophus	Length of one or more GIT sections	NA	NA	No		Duque-Correa, M. J., Codron, D., Meloro, C., McGrosky, A., Schiffmann, C., Edwards, M. S., & Clauss, M. (2021). Mammalian intestinal allometry, phylogeny, trophic level and climate. Proceedings of the Royal Society B: Biological Sciences, 288(1944), 20202888. https://doi.org/10.1098/rspb.2020.2888
Elaphurus davidianus	Length of one or more GIT sections	NA	NA	No		Duque-Correa, M. J., Codron, D., Meloro, C., McGrosky, A., Schiffmann, C., Edwards, M. S., & Clauss, M. (2021). Mammalian intestinal allometry, phylogeny, trophic level and climate. Proceedings of the Royal Society B: Biological Sciences, 288(1944), 20202888. https://doi.org/10.1098/rspb.2020.2888
Elaphurus davidianus	Length of small intestine, large intestine, colon, and cecum	NA	NA	No	Wild or captive/ domestic	McGrosky, A., Codron, D., Müller, D. W. H., Navarrete, A., Isler, K., Hofmann, R. R., & Clauss, M. (2019). Gross intestinal morphometry and allometry in ruminants. Journal of Morphology, 280(9), 1254–1266. https://doi.org/10.1002/jmor.21028
Elephantulus brachyrhynchus	Length of one or more GIT sections	NA	NA	No		Duque-Correa, M. J., Codron, D., Meloro, C., McGrosky, A., Schiffmann, C., Edwards, M. S., & Clauss, M. (2021). Mammalian intestinal allometry, phylogeny, trophic level and climate. Proceedings of the Royal Society B: Biological Sciences, 288(1944), 20202888. https://doi.org/10.1098/rspb.2020.2888
Elephantulus brachyrhynchus	Length of total intestine (small intestine plus large intestine)	NA	NA	Yes	Wild	Korn, H. (1992). Intestine lengths of Southern African savanna rodents and insectivores: Intra‐ and interspecific comparisons. Journal of Zoology, 228(3), 455–460. https://doi.org/10.1111/j.1469-7998.1992.tb04448.x
Elephantulus brachyrhynchus	Length of small intestine, cecum, and colon	NA	NA	No		Langer, P. (2017). Comparative anatomy of the gastrointestinal tract in eutheria: Taxonomy, biogeography and food. Walter de Gruyter.
Elephantulus brachyrhynchus	Length of small intestine, cecum, and large intestine	NA	Retention time	No		Lavin, S. R., Karasov, W. H., Ives, A. R., Middleton, K. M., & Garland Jr., T. (2008). Morphometrics of the avian small intestine compared with that of nonflying mammals: A phylogenetic approach. Physiological and Biochemical Zoology, 81(5), 526–550. https://doi.org/10.1086/590395
Elephantulus edwardii	Length of one or more GIT sections	NA	NA	No		Duque-Correa, M. J., Codron, D., Meloro, C., McGrosky, A., Schiffmann, C., Edwards, M. S., & Clauss, M. (2021). Mammalian intestinal allometry, phylogeny, trophic level and climate. Proceedings of the Royal Society B: Biological Sciences, 288(1944), 20202888. https://doi.org/10.1098/rspb.2020.2888
Elephantulus edwardii	Length of small intestine, cecum, and colon	NA	NA	No		Langer, P. (2017). Comparative anatomy of the gastrointestinal tract in eutheria: Taxonomy, biogeography and food. Walter de Gruyter.
Elephantulus edwardii	Length of small intestine, cecum, and large intestine	NA	Retention time	No		Lavin, S. R., Karasov, W. H., Ives, A. R., Middleton, K. M., & Garland Jr., T. (2008). Morphometrics of the avian small intestine compared with that of nonflying mammals: A phylogenetic approach. Physiological and Biochemical Zoology, 81(5), 526–550. https://doi.org/10.1086/590395
Elephantulus edwardii	Length of all GIT sections	NA	Throughput time	No	Wild caught and maintained in lab	Woodall, P. F., & Currie, G. J. (1989). Food consumption, assimilation and rate of food passage in the cape rock elephant shrew, Elephantulus edwardii (Macroscelidea: Macroscelidinae). Comparative Biochemistry and Physiology Part A: Physiology, 92(1), 75–79. https://doi.org/10.1016/0300-9629(89)90744-5
Elephantulus intufi	Length of one or more GIT sections	NA	NA	No		Duque-Correa, M. J., Codron, D., Meloro, C., McGrosky, A., Schiffmann, C., Edwards, M. S., & Clauss, M. (2021). Mammalian intestinal allometry, phylogeny, trophic level and climate. Proceedings of the Royal Society B: Biological Sciences, 288(1944), 20202888. https://doi.org/10.1098/rspb.2020.2888
Elephantulus intufi	Length of small intestine, cecum, and colon	NA	NA	No		Langer, P. (2017). Comparative anatomy of the gastrointestinal tract in eutheria: Taxonomy, biogeography and food. Walter de Gruyter.
Elephantulus intufi	Length of small intestine, cecum, and large intestine	NA	Retention time	No		Lavin, S. R., Karasov, W. H., Ives, A. R., Middleton, K. M., & Garland Jr., T. (2008). Morphometrics of the avian small intestine compared with that of nonflying mammals: A phylogenetic approach. Physiological and Biochemical Zoology, 81(5), 526–550. https://doi.org/10.1086/590395
Elephantulus myurus	Length of one or more GIT sections	NA	NA	No		Duque-Correa, M. J., Codron, D., Meloro, C., McGrosky, A., Schiffmann, C., Edwards, M. S., & Clauss, M. (2021). Mammalian intestinal allometry, phylogeny, trophic level and climate. Proceedings of the Royal Society B: Biological Sciences, 288(1944), 20202888. https://doi.org/10.1098/rspb.2020.2888
Elephantulus myurus	Length of small intestine, cecum, and colon	NA	NA	No		Langer, P. (2017). Comparative anatomy of the gastrointestinal tract in eutheria: Taxonomy, biogeography and food. Walter de Gruyter.
Elephantulus myurus	Length of small intestine, cecum, and large intestine	NA	Retention time	No		Lavin, S. R., Karasov, W. H., Ives, A. R., Middleton, K. M., & Garland Jr., T. (2008). Morphometrics of the avian small intestine compared with that of nonflying mammals: A phylogenetic approach. Physiological and Biochemical Zoology, 81(5), 526–550. https://doi.org/10.1086/590395
Elephantulus myurus	Length of small intestine, cecum, and large intestine, wet mass (without contents) of stomach	Villi height	NA	Yes	Wild	Woodall, P. F. (1987). Digestive tract dimensions and body mass of elephant shrews (Macroscelididae) and the effects of season and habitat. Mammalia, 51(4). https://doi.org/10.1515/mamm.1987.51.4.537
Elephantulus myurus	Length of small intestine, cecum, and large intestine, wet mass (with and without contents) of stomach and cecum, total mass of GIT	NA	Volume of cecum	No	Wild	Woodall, P. F., & Mackie, R. I. (1987). Caecal size and function in the rock elephant shrew Elephantulus myurus (Insectivora, Macroscelididae) and the namaqua rock mouse Aethomys namaquensis (Rodentia, Muridae). Comparative Biochemistry and Physiology Part A: Physiology, 87(2), 311–314. https://doi.org/10.1016/0300-9629(87)90127-7
Elephantulus rupestris	Length of one or more GIT sections	NA	NA	No		Duque-Correa, M. J., Codron, D., Meloro, C., McGrosky, A., Schiffmann, C., Edwards, M. S., & Clauss, M. (2021). Mammalian intestinal allometry, phylogeny, trophic level and climate. Proceedings of the Royal Society B: Biological Sciences, 288(1944), 20202888. https://doi.org/10.1098/rspb.2020.2888
Elephantulus rupestris	Length of small intestine, cecum, and colon	NA	NA	No		Langer, P. (2017). Comparative anatomy of the gastrointestinal tract in eutheria: Taxonomy, biogeography and food. Walter de Gruyter.
Elephantulus rupestris	Length of small intestine, cecum, and large intestine	NA	Retention time	No		Lavin, S. R., Karasov, W. H., Ives, A. R., Middleton, K. M., & Garland Jr., T. (2008). Morphometrics of the avian small intestine compared with that of nonflying mammals: A phylogenetic approach. Physiological and Biochemical Zoology, 81(5), 526–550. https://doi.org/10.1086/590395
Elephas maximus	Length of one or more GIT sections	NA	NA	No		Duque-Correa, M. J., Codron, D., Meloro, C., McGrosky, A., Schiffmann, C., Edwards, M. S., & Clauss, M. (2021). Mammalian intestinal allometry, phylogeny, trophic level and climate. Proceedings of the Royal Society B: Biological Sciences, 288(1944), 20202888. https://doi.org/10.1098/rspb.2020.2888
Eliurus myoxinus	Relative lengths of one or more GIT sections	NA	NA	No		Nikolaevich. (1967). Evoliutsiia pishchevaritel’noi sistemy gryzunov (mysheobraznye): Evolution of the alimentary system myomorph rodents. 1967
Eliurus tanala	Relative lengths of one or more GIT sections	NA	NA	No		Nikolaevich. (1967). Evoliutsiia pishchevaritel’noi sistemy gryzunov (mysheobraznye): Evolution of the alimentary system myomorph rodents. 1967
Ellobius talpinus	Relative length of small intestine, cecum, and colon	NA	NA	No		Langer, P. (2017). Comparative anatomy of the gastrointestinal tract in eutheria: Taxonomy, biogeography and food. Walter de Gruyter.
Ellobius tancrei	Length of all GIT sections	NA	NA	No	Wild	Chapman, O. S. (unpublished data)
Emballonura semicaudata	Length of small intestine	NA	NA	No		Caviedes-Vidal, E., McWhorter, T. J., Lavin, S. R., Chediack, J. G., Tracy, C. R., & Karasov, W. H. (2007). The digestive adaptation of flying vertebrates: High intestinal paracellular absorption compensates for smaller guts. Proceedings of the National Academy of Sciences, 104(48), 19132–19137. https://doi.org/10.1073/pnas.0703159104
Emballonura semicaudata	Length of one or more GIT sections	NA	NA	No		Duque-Correa, M. J., Codron, D., Meloro, C., McGrosky, A., Schiffmann, C., Edwards, M. S., & Clauss, M. (2021). Mammalian intestinal allometry, phylogeny, trophic level and climate. Proceedings of the Royal Society B: Biological Sciences, 288(1944), 20202888. https://doi.org/10.1098/rspb.2020.2888
Emballonura semicaudata	Total GIT length	NA	NA	No		Jones, K. E., & MacLarnon, A. M. (2004). Affording larger brains: Testing hypotheses of mammalian brain evolution on bats. The American Naturalist, 164(1), E20–E31. https://doi.org/10.1086/421334
Enhydra lutris	Length of one or more GIT sections	NA	NA	No		Duque-Correa, M. J., Codron, D., Meloro, C., McGrosky, A., Schiffmann, C., Edwards, M. S., & Clauss, M. (2021). Mammalian intestinal allometry, phylogeny, trophic level and climate. Proceedings of the Royal Society B: Biological Sciences, 288(1944), 20202888. https://doi.org/10.1098/rspb.2020.2888
Enhydra lutris	Length of small and large intestine	NA	NA	No		McGrosky, A., Navarrete, A., Isler, K., Langer, P., & Clauss, M. (2016). Gross intestinal morphometry and allometry in Carnivora. European Journal of Wildlife Research, 62(4), 395–405. https://doi.org/10.1007/s10344-016-1011-3
Eolagurus luteus	Relative length of small intestine, cecum, and colon	NA	NA	No		Langer, P. (2017). Comparative anatomy of the gastrointestinal tract in eutheria: Taxonomy, biogeography and food. Walter de Gruyter.
Eonycteris spelaea	Length of small intestine	NA	NA	No		Caviedes-Vidal, E., McWhorter, T. J., Lavin, S. R., Chediack, J. G., Tracy, C. R., & Karasov, W. H. (2007). The digestive adaptation of flying vertebrates: High intestinal paracellular absorption compensates for smaller guts. Proceedings of the National Academy of Sciences, 104(48), 19132–19137. https://doi.org/10.1073/pnas.0703159104
Eonycteris spelaea	Length of one or more GIT sections	NA	NA	No		Duque-Correa, M. J., Codron, D., Meloro, C., McGrosky, A., Schiffmann, C., Edwards, M. S., & Clauss, M. (2021). Mammalian intestinal allometry, phylogeny, trophic level and climate. Proceedings of the Royal Society B: Biological Sciences, 288(1944), 20202888. https://doi.org/10.1098/rspb.2020.2888
Eonycteris spelaea	Total GIT length	NA	NA	No		Jones, K. E., & MacLarnon, A. M. (2004). Affording larger brains: Testing hypotheses of mammalian brain evolution on bats. The American Naturalist, 164(1), E20–E31. https://doi.org/10.1086/421334
Eospalax baileyi	Length and wet mass (without contents) of all GIT sections	Villi height and width, stomach mucosa, submucosa, and muscular thickness	NA	No	Wild	Cai, X., Bao, D., Ye, G., Chu, B., Tang, Z., Hua, R., & Hua, L. (2022). The complex and well-developed morphological and histological structures of the gastrointestinal tract of the plateau zokor improve its digestive adaptability to high-fiber foods. Animals, 12(18), 2447. https://doi.org/10.3390/ani12182447
Eospalax baileyi	Length, wet mass (with and without contents), and dry mass of all GIT sections	NA	NA	Yes	Wild	Wang, D., & Wang, Z. (2000). Seasonal variations in gastrointestinal tract morphology in plateau zokor (Myospalax baileyi). Acta Theriologica Sinica, 20(4), 270–276.
Eothenomys eleusis	Length and wet mass of all GIT sections	NA	NA	Yes	Wild caught and maintained in lab	Geng, Y., Zhu, W., & Yang, X.-M. (2024). Effect of high-energy food on body mass regulation in Yunnan red-backed vole, Eothenomys miletus. Pakistan Journal of Zoology, 1–7. https://dx.doi.org/10.17582/journal.pjz/20240618030451
Eothenomys eleusis	Length of stomach, cecum, and small intestine	NA	Microbiota composition, serum levels of various enzymes	Yes	Wild caught and maintained in lab	Jia, T., Zhang, W., Zhu, W., & Fan, L. (2025). Intermittent fasting driven different adaptive strategies in Eothenomys miletus (red-backed vole) at different altitudes: Based on the patterns of variations in intestinal microbiota. BMC Microbiology, 25(1), 185. https://doi.org/10.1186/s12866-025-03934-4
Epixerus ebii	Weight of all GIT sections	NA	Surface area and volume of all GIT sections	No		Chivers, D. J., & Hladik, C. M. (1980). Morphology of the gastrointestinal tract in primates: Comparisons with other mammals in relation to diet. Journal of Morphology, 166(3), 337–386. https://doi.org/10.1002/jmor.1051660306
Epixerus ebii	Mass of all GIT sections	NA	Intestinal nominal surface area, volume of all GIT sections	No		Lavin, S. R., Karasov, W. H., Ives, A. R., Middleton, K. M., & Garland Jr., T. (2008). Morphometrics of the avian small intestine compared with that of nonflying mammals: A phylogenetic approach. Physiological and Biochemical Zoology, 81(5), 526–550. https://doi.org/10.1086/590395
Epomophorus wahlbergi	Length of small intestine	NA	Small intestine nominal surface area	No		Caviedes-Vidal, E., McWhorter, T. J., Lavin, S. R., Chediack, J. G., Tracy, C. R., & Karasov, W. H. (2007). The digestive adaptation of flying vertebrates: High intestinal paracellular absorption compensates for smaller guts. Proceedings of the National Academy of Sciences, 104(48), 19132–19137. https://doi.org/10.1073/pnas.0703159104
Epomophorus wahlbergi	Length of one or more GIT sections	NA	NA	No		Duque-Correa, M. J., Codron, D., Meloro, C., McGrosky, A., Schiffmann, C., Edwards, M. S., & Clauss, M. (2021). Mammalian intestinal allometry, phylogeny, trophic level and climate. Proceedings of the Royal Society B: Biological Sciences, 288(1944), 20202888. https://doi.org/10.1098/rspb.2020.2888
Epomops franqueti	Length of small intestine	NA	NA	No		Caviedes-Vidal, E., McWhorter, T. J., Lavin, S. R., Chediack, J. G., Tracy, C. R., & Karasov, W. H. (2007). The digestive adaptation of flying vertebrates: High intestinal paracellular absorption compensates for smaller guts. Proceedings of the National Academy of Sciences, 104(48), 19132–19137. https://doi.org/10.1073/pnas.0703159104
Epomops franqueti	Length of one or more GIT sections	NA	NA	No		Duque-Correa, M. J., Codron, D., Meloro, C., McGrosky, A., Schiffmann, C., Edwards, M. S., & Clauss, M. (2021). Mammalian intestinal allometry, phylogeny, trophic level and climate. Proceedings of the Royal Society B: Biological Sciences, 288(1944), 20202888. https://doi.org/10.1098/rspb.2020.2888
Epomops franqueti	Total GIT length	NA	NA	No		Jones, K. E., & MacLarnon, A. M. (2004). Affording larger brains: Testing hypotheses of mammalian brain evolution on bats. The American Naturalist, 164(1), E20–E31. https://doi.org/10.1086/421334
Eptesicus fuscus	Length of small intestine	Villi density, base width, thickness, and height	Mucosal surface area	No		Barry Jr., R. E. (1976). Mucosal surface areas and villous morphology of the small intestine of small mammals: Functional interpretations. Journal of Mammalogy, 57(2), 273–290. https://doi.org/10.2307/1379688
Eptesicus fuscus	Length of one or more GIT sections	NA	NA	No		Duque-Correa, M. J., Codron, D., Meloro, C., McGrosky, A., Schiffmann, C., Edwards, M. S., & Clauss, M. (2021). Mammalian intestinal allometry, phylogeny, trophic level and climate. Proceedings of the Royal Society B: Biological Sciences, 288(1944), 20202888. https://doi.org/10.1098/rspb.2020.2888
Eptesicus fuscus	Length of intestine, wet mass (with contents) of intestine	NA	NA	No		Schieck, Jim. O., & Millar, J. S. (1985). Alimentary tract measurements as indicators of diets of small mammals. Mammalia, 49(1), 93–104.
Equus africanus	Length of one or more GIT sections	NA	NA	No		Duque-Correa, M. J., Codron, D., Meloro, C., McGrosky, A., Schiffmann, C., Edwards, M. S., & Clauss, M. (2021). Mammalian intestinal allometry, phylogeny, trophic level and climate. Proceedings of the Royal Society B: Biological Sciences, 288(1944), 20202888. https://doi.org/10.1098/rspb.2020.2888
Equus asinus	Length of all GIT sections	NA	NA	No	Captive/ domestic	Jerbi, H., Rejeb, A., Erdoğan, S., & Pérez, W. (2014). Anatomical and morphometric study of gastrointestinal tract of donkey (Equus africanus asinus). Journal of Morphological Sciences, 31(01), 018–022. https://doi.org/10.4322/jms.ao055613
Equus asinus	Length of colon	NA	NA	No		Magondu, B., Lee, A. B., Schulz, A., Buchelli, G. C., Meng, M., Kaminski, C., Yang, P. J., Carver, S., & Hu, D. L. (2023). Drying dynamics of pellet feces. Soft Matter, 19(4), 723–732. Magondu, B., Lee, A. B., Schulz, A., Buchelli, G. C., Meng, M., Kaminski, C., Yang, P. J., Carver, S., & Hu, D. L. (2023). Drying dynamics of pellet feces. Soft Matter, 19(4), 723–732. https://doi.org/10.1039/D2SM0…
Equus caballus	Length of all GIT sections	NA	Retention time	No		Clemens, E. T., & Stevens, C. E. (1980). A comparison of gastrointestinal transit time in ten species of mammal. The Journal of Agricultural Science, 94(3), 735–737. https://doi.org/10.1017/S0021859600028732
Equus caballus	Length of small intestine, cecum, and colon	NA	NA	No		Hagen, K., Müller, D. W. H., Wibbelt, G., Ochs, A., Hatt, J.-M., & Clauss, M. (2015). The macroscopic intestinal anatomy of a lowland tapir (Tapirus terrestris). European Journal of Wildlife Research, 61(1), 171–176. https://doi.org/10.1007/s10344-014-0870-8
Equus caballus	Length of small intestine, cecum, and colon	NA	NA	No		Kararli, T. T. (1995). Comparison of the gastrointestinal anatomy, physiology, and biochemistry of humans and commonly used laboratory animals. Biopharmaceutics & Drug Disposition, 16(5), 351–380. https://doi.org/10.1002/bdd.2510160502
Equus caballus	Length of small intestine, mass of all GIT sections	NA	Intestinal nominal surface area, volume of all GIT sections, retention time	No		Lavin, S. R., Karasov, W. H., Ives, A. R., Middleton, K. M., & Garland Jr., T. (2008). Morphometrics of the avian small intestine compared with that of nonflying mammals: A phylogenetic approach. Physiological and Biochemical Zoology, 81(5), 526–550. https://doi.org/10.1086/590395
Equus ferus	Length of one or more GIT sections	NA	NA	No		Duque-Correa, M. J., Codron, D., Meloro, C., McGrosky, A., Schiffmann, C., Edwards, M. S., & Clauss, M. (2021). Mammalian intestinal allometry, phylogeny, trophic level and climate. Proceedings of the Royal Society B: Biological Sciences, 288(1944), 20202888. https://doi.org/10.1098/rspb.2020.2888
Equus ferus	Length of colon	NA	NA	No		Magondu, B., Lee, A. B., Schulz, A., Buchelli, G. C., Meng, M., Kaminski, C., Yang, P. J., Carver, S., & Hu, D. L. (2023). Drying dynamics of pellet feces. Soft Matter, 19(4), 723–732. Magondu, B., Lee, A. B., Schulz, A., Buchelli, G. C., Meng, M., Kaminski, C., Yang, P. J., Carver, S., & Hu, D. L. (2023). Drying dynamics of pellet feces. Soft Matter, 19(4), 723–732. https://doi.org/10.1039/D2SM0…
Equus quagga	Length of one or more GIT sections	NA	NA	No		Duque-Correa, M. J., Codron, D., Meloro, C., McGrosky, A., Schiffmann, C., Edwards, M. S., & Clauss, M. (2021). Mammalian intestinal allometry, phylogeny, trophic level and climate. Proceedings of the Royal Society B: Biological Sciences, 288(1944), 20202888. https://doi.org/10.1098/rspb.2020.2888
Equus quagga	Length of colon	NA	NA	No		Magondu, B., Lee, A. B., Schulz, A., Buchelli, G. C., Meng, M., Kaminski, C., Yang, P. J., Carver, S., & Hu, D. L. (2023). Drying dynamics of pellet feces. Soft Matter, 19(4), 723–732. Magondu, B., Lee, A. B., Schulz, A., Buchelli, G. C., Meng, M., Kaminski, C., Yang, P. J., Carver, S., & Hu, D. L. (2023). Drying dynamics of pellet feces. Soft Matter, 19(4), 723–732. https://doi.org/10.1039/D2SM0…
Erethizon dorsatum	Length of one or more GIT sections	NA	NA	No		Duque-Correa, M. J., Codron, D., Meloro, C., McGrosky, A., Schiffmann, C., Edwards, M. S., & Clauss, M. (2021). Mammalian intestinal allometry, phylogeny, trophic level and climate. Proceedings of the Royal Society B: Biological Sciences, 288(1944), 20202888. https://doi.org/10.1098/rspb.2020.2888
Erethizon dorsatum	Length of small intestine and colon	NA	NA	No		Lovegrove, B. G. (2010). The allometry of rodent intestines. Journal of Comparative Physiology B, 180(5), 741–755. https://doi.org/10.1007/s00360-009-0437-2
Erethizon dorsatum	Relative lengths of one or more GIT sections	NA	NA	No		Nikolaevich. (1967). Evoliutsiia pishchevaritel’noi sistemy gryzunov (mysheobraznye): Evolution of the alimentary system myomorph rodents. 1967
Erignathus barbatus	Length of one or more GIT sections	NA	NA	No		Duque-Correa, M. J., Codron, D., Meloro, C., McGrosky, A., Schiffmann, C., Edwards, M. S., & Clauss, M. (2021). Mammalian intestinal allometry, phylogeny, trophic level and climate. Proceedings of the Royal Society B: Biological Sciences, 288(1944), 20202888. https://doi.org/10.1098/rspb.2020.2888
Erinaceus europaeus	Length of one or more GIT sections	NA	NA	No		Duque-Correa, M. J., Codron, D., Meloro, C., McGrosky, A., Schiffmann, C., Edwards, M. S., & Clauss, M. (2021). Mammalian intestinal allometry, phylogeny, trophic level and climate. Proceedings of the Royal Society B: Biological Sciences, 288(1944), 20202888. https://doi.org/10.1098/rspb.2020.2888
Euchoreutes naso	Length of all GIT sections	NA	NA	No	Wild	Chapman, O. S. (unpublished data)
Eulemur coronatus	Length of one or more GIT sections	NA	NA	No		Duque-Correa, M. J., Codron, D., Meloro, C., McGrosky, A., Schiffmann, C., Edwards, M. S., & Clauss, M. (2021). Mammalian intestinal allometry, phylogeny, trophic level and climate. Proceedings of the Royal Society B: Biological Sciences, 288(1944), 20202888. https://doi.org/10.1098/rspb.2020.2888
Eulemur coronatus	Length of small intestine, large intestine, colon, and cecum	NA	NA	No		McGrosky, A., Meloro, C., Navarrete, A., Heldstab, S. A., Kitchener, A. C., Isler, K., & Clauss, M. (2019). Gross intestinal morphometry and allometry in primates. American Journal of Primatology, 81(8), e23035. https://doi.org/10.1002/ajp.23035
Eulemur fulvus	Length of one or more GIT sections	NA	NA	No		Duque-Correa, M. J., Codron, D., Meloro, C., McGrosky, A., Schiffmann, C., Edwards, M. S., & Clauss, M. (2021). Mammalian intestinal allometry, phylogeny, trophic level and climate. Proceedings of the Royal Society B: Biological Sciences, 288(1944), 20202888. https://doi.org/10.1098/rspb.2020.2888
Eulemur fulvus	Length of small intestine, large intestine, colon, and cecum	NA	NA	No		McGrosky, A., Meloro, C., Navarrete, A., Heldstab, S. A., Kitchener, A. C., Isler, K., & Clauss, M. (2019). Gross intestinal morphometry and allometry in primates. American Journal of Primatology, 81(8), e23035. https://doi.org/10.1002/ajp.23035
Eulemur macaco	Length of one or more GIT sections	NA	NA	No		Duque-Correa, M. J., Codron, D., Meloro, C., McGrosky, A., Schiffmann, C., Edwards, M. S., & Clauss, M. (2021). Mammalian intestinal allometry, phylogeny, trophic level and climate. Proceedings of the Royal Society B: Biological Sciences, 288(1944), 20202888. https://doi.org/10.1098/rspb.2020.2888
Eulemur macaco	Length of small intestine, large intestine, colon, and cecum	NA	NA	No		McGrosky, A., Meloro, C., Navarrete, A., Heldstab, S. A., Kitchener, A. C., Isler, K., & Clauss, M. (2019). Gross intestinal morphometry and allometry in primates. American Journal of Primatology, 81(8), e23035. https://doi.org/10.1002/ajp.23035
Eulemur mongoz	Length of one or more GIT sections	NA	NA	No		Duque-Correa, M. J., Codron, D., Meloro, C., McGrosky, A., Schiffmann, C., Edwards, M. S., & Clauss, M. (2021). Mammalian intestinal allometry, phylogeny, trophic level and climate. Proceedings of the Royal Society B: Biological Sciences, 288(1944), 20202888. https://doi.org/10.1098/rspb.2020.2888
Eumetopias jubatus	Length of one or more GIT sections	NA	NA	No		Duque-Correa, M. J., Codron, D., Meloro, C., McGrosky, A., Schiffmann, C., Edwards, M. S., & Clauss, M. (2021). Mammalian intestinal allometry, phylogeny, trophic level and climate. Proceedings of the Royal Society B: Biological Sciences, 288(1944), 20202888. https://doi.org/10.1098/rspb.2020.2888
Eumetopias jubatus	Length of small intestine	NA	NA	No		McGrosky, A., Navarrete, A., Isler, K., Langer, P., & Clauss, M. (2016). Gross intestinal morphometry and allometry in Carnivora. European Journal of Wildlife Research, 62(4), 395–405. https://doi.org/10.1007/s10344-016-1011-3
Eumetopias jubatus	Length of small intestine	NA	NA	No	Captive/ domestic	Okamoto, M., Tanaka, K., Tanida, K., Kawasako, K., Komine, M., Akihara, Y., Shimoyama, Y., Hirayama, K., Taniyama, H., Kasamatsu, M., Yokota, H., Kikuchi, N., & Tsunokawa, T. (2006). Small intestinal volvulus in a captive Steller sea lion (Eumetopias jubatus). Veterinary Record, 159(1), 21–23. https://doi.org/10.1136/vr.159.1.21
Eumops glaucinus	Length of one or more GIT sections	NA	NA	No		Duque-Correa, M. J., Codron, D., Meloro, C., McGrosky, A., Schiffmann, C., Edwards, M. S., & Clauss, M. (2021). Mammalian intestinal allometry, phylogeny, trophic level and climate. Proceedings of the Royal Society B: Biological Sciences, 288(1944), 20202888. https://doi.org/10.1098/rspb.2020.2888
Euryoryzomys russatus	Length of one or more GIT sections	NA	NA	No		Duque-Correa, M. J., Codron, D., Meloro, C., McGrosky, A., Schiffmann, C., Edwards, M. S., & Clauss, M. (2021). Mammalian intestinal allometry, phylogeny, trophic level and climate. Proceedings of the Royal Society B: Biological Sciences, 288(1944), 20202888. https://doi.org/10.1098/rspb.2020.2888
Eutamias sibiricus	Length of all GIT sections	NA	NA	No	Wild	Chapman, O. S. (unpublished data)
Eutamias sibiricus	Length of one or more GIT sections	NA	NA	No		Duque-Correa, M. J., Codron, D., Meloro, C., McGrosky, A., Schiffmann, C., Edwards, M. S., & Clauss, M. (2021). Mammalian intestinal allometry, phylogeny, trophic level and climate. Proceedings of the Royal Society B: Biological Sciences, 288(1944), 20202888. https://doi.org/10.1098/rspb.2020.2888
Eutamias sibiricus	Relative length of small intestine, cecum, and colon	NA	NA	No		Langer, P. (2017). Comparative anatomy of the gastrointestinal tract in eutheria: Taxonomy, biogeography and food. Walter de Gruyter.
Euxerus erythropus	Relative length of small intestine, cecum, and colon	NA	NA	No		Langer, P. (2017). Comparative anatomy of the gastrointestinal tract in eutheria: Taxonomy, biogeography and food. Walter de Gruyter.
Felis catus	Length and mass of all GIT sections	NA	NA	No	Captive/ domestic	Davis, D. D. (1962). Allometric relationships in lions vs. domestic cats. Evolution, 16(4), 505–514. https://doi.org/10.2307/2406182
Felis catus	Length of small intestine, mass of all GIT sections	NA	Intestinal nominal surface area, volume of all GIT sections	No		Lavin, S. R., Karasov, W. H., Ives, A. R., Middleton, K. M., & Garland Jr., T. (2008). Morphometrics of the avian small intestine compared with that of nonflying mammals: A phylogenetic approach. Physiological and Biochemical Zoology, 81(5), 526–550. https://doi.org/10.1086/590395
Felis catus	Length of colon	NA	NA	No		Magondu, B., Lee, A. B., Schulz, A., Buchelli, G. C., Meng, M., Kaminski, C., Yang, P. J., Carver, S., & Hu, D. L. (2023). Drying dynamics of pellet feces. Soft Matter, 19(4), 723–732. Magondu, B., Lee, A. B., Schulz, A., Buchelli, G. C., Meng, M., Kaminski, C., Yang, P. J., Carver, S., & Hu, D. L. (2023). Drying dynamics of pellet feces. Soft Matter, 19(4), 723–732. https://doi.org/10.1039/D2SM0…
Felis chaus	Length of one or more GIT sections	NA	NA	No		Duque-Correa, M. J., Codron, D., Meloro, C., McGrosky, A., Schiffmann, C., Edwards, M. S., & Clauss, M. (2021). Mammalian intestinal allometry, phylogeny, trophic level and climate. Proceedings of the Royal Society B: Biological Sciences, 288(1944), 20202888. https://doi.org/10.1098/rspb.2020.2888
Felis chaus	Length of small intestine, cecum, and large intestine	NA	NA	No		McGrosky, A., Navarrete, A., Isler, K., Langer, P., & Clauss, M. (2016). Gross intestinal morphometry and allometry in Carnivora. European Journal of Wildlife Research, 62(4), 395–405. https://doi.org/10.1007/s10344-016-1011-3
Felis silvestris	Length of one or more GIT sections	NA	NA	No		Duque-Correa, M. J., Codron, D., Meloro, C., McGrosky, A., Schiffmann, C., Edwards, M. S., & Clauss, M. (2021). Mammalian intestinal allometry, phylogeny, trophic level and climate. Proceedings of the Royal Society B: Biological Sciences, 288(1944), 20202888. https://doi.org/10.1098/rspb.2020.2888
Felis silvestris	Length of small intestine, cecum, and large intestine	NA	NA	No		McGrosky, A., Navarrete, A., Isler, K., Langer, P., & Clauss, M. (2016). Gross intestinal morphometry and allometry in Carnivora. European Journal of Wildlife Research, 62(4), 395–405. https://doi.org/10.1007/s10344-016-1011-3
Fukomys bocagei	Relative length of small intestine, cecum, and colon	NA	NA	No		Langer, P. (2017). Comparative anatomy of the gastrointestinal tract in eutheria: Taxonomy, biogeography and food. Walter de Gruyter.
Fukomys damarensis	Length of one or more GIT sections	NA	NA	No		Duque-Correa, M. J., Codron, D., Meloro, C., McGrosky, A., Schiffmann, C., Edwards, M. S., & Clauss, M. (2021). Mammalian intestinal allometry, phylogeny, trophic level and climate. Proceedings of the Royal Society B: Biological Sciences, 288(1944), 20202888. https://doi.org/10.1098/rspb.2020.2888
Fukomys damarensis	Length of all GIT sections	NA	Surface area of all GIT sections	No		Kotzé, S. H., Van Der Merwe, E. L., Bennett, N. C., & O’Riain, M. J. (2010). The comparative anatomy of the abdominal gastrointestinal tract of six species of African mole‐rats (Rodentia, Bathyergidae). Journal of Morphology, 271(1), 50–60. https://doi.org/10.1002/jmor.10778
Fukomys damarensis	Relative length of small intestine, cecum, and colon	NA	NA	No		Langer, P. (2017). Comparative anatomy of the gastrointestinal tract in eutheria: Taxonomy, biogeography and food. Walter de Gruyter.
Fukomys damarensis	Relative lengths of one or more GIT sections	NA	NA	No		Nikolaevich. (1967). Evoliutsiia pishchevaritel’noi sistemy gryzunov (mysheobraznye): Evolution of the alimentary system myomorph rodents. 1967
Fukomys mechowi	Length of one or more GIT sections	NA	NA	No		Duque-Correa, M. J., Codron, D., Meloro, C., McGrosky, A., Schiffmann, C., Edwards, M. S., & Clauss, M. (2021). Mammalian intestinal allometry, phylogeny, trophic level and climate. Proceedings of the Royal Society B: Biological Sciences, 288(1944), 20202888. https://doi.org/10.1098/rspb.2020.2888
Fukomys mechowi	Length of all GIT sections	NA	Surface area of all GIT sections	No		Kotzé, S. H., Van Der Merwe, E. L., Bennett, N. C., & O’Riain, M. J. (2010). The comparative anatomy of the abdominal gastrointestinal tract of six species of African mole‐rats (Rodentia, Bathyergidae). Journal of Morphology, 271(1), 50–60. https://doi.org/10.1002/jmor.10778
Funambulus palmarum	Relative length of small intestine, cecum, and colon	NA	NA	No		Langer, P. (2017). Comparative anatomy of the gastrointestinal tract in eutheria: Taxonomy, biogeography and food. Walter de Gruyter.
Funisciurus bayonii	Relative length of small intestine, cecum, and colon	NA	NA	No		Langer, P. (2017). Comparative anatomy of the gastrointestinal tract in eutheria: Taxonomy, biogeography and food. Walter de Gruyter.
Funisciurus pyrropus	Weight of all GIT sections	NA	Surface area and volume of all GIT sections	No		Chivers, D. J., & Hladik, C. M. (1980). Morphology of the gastrointestinal tract in primates: Comparisons with other mammals in relation to diet. Journal of Morphology, 166(3), 337–386. https://doi.org/10.1002/jmor.1051660306
Galago moholi	Length of one or more GIT sections	NA	NA	No		Duque-Correa, M. J., Codron, D., Meloro, C., McGrosky, A., Schiffmann, C., Edwards, M. S., & Clauss, M. (2021). Mammalian intestinal allometry, phylogeny, trophic level and climate. Proceedings of the Royal Society B: Biological Sciences, 288(1944), 20202888. https://doi.org/10.1098/rspb.2020.2888
Galago senegalensis	Length of all GIT sections	NA	NA	No	Captive/ domestic	Caton, J. M., Lawes, M., & Cunningham, C. (2000). Digestive strategy of the south-east African lesser bushbaby, Galago moholi. Comparative Biochemistry and Physiology Part A: Molecular & Integrative Physiology, 127(1), 39–48. https://doi.org/10.1016/S1095-6433(00)00229-4
Galagoides demidoff	Weight of all GIT sections	NA	Surface area and volume of all GIT sections	No		Chivers, D. J., & Hladik, C. M. (1980). Morphology of the gastrointestinal tract in primates: Comparisons with other mammals in relation to diet. Journal of Morphology, 166(3), 337–386. https://doi.org/10.1002/jmor.1051660306
Galagoides demidoff	Mass of all GIT sections	NA	Intestinal nominal surface area, volume of stomach, cecum, and large intestine	No		Lavin, S. R., Karasov, W. H., Ives, A. R., Middleton, K. M., & Garland Jr., T. (2008). Morphometrics of the avian small intestine compared with that of nonflying mammals: A phylogenetic approach. Physiological and Biochemical Zoology, 81(5), 526–550. https://doi.org/10.1086/590395
Gazella bennettii	Length of one or more GIT sections	NA	NA	No		Duque-Correa, M. J., Codron, D., Meloro, C., McGrosky, A., Schiffmann, C., Edwards, M. S., & Clauss, M. (2021). Mammalian intestinal allometry, phylogeny, trophic level and climate. Proceedings of the Royal Society B: Biological Sciences, 288(1944), 20202888. https://doi.org/10.1098/rspb.2020.2888
Gazella bennettii	Length of small intestine, large intestine, colon, and cecum	NA	NA	No	Wild or captive/ domestic	McGrosky, A., Codron, D., Müller, D. W. H., Navarrete, A., Isler, K., Hofmann, R. R., & Clauss, M. (2019). Gross intestinal morphometry and allometry in ruminants. Journal of Morphology, 280(9), 1254–1266. https://doi.org/10.1002/jmor.21028
Gazella dorcas	Length of one or more GIT sections	NA	NA	No		Duque-Correa, M. J., Codron, D., Meloro, C., McGrosky, A., Schiffmann, C., Edwards, M. S., & Clauss, M. (2021). Mammalian intestinal allometry, phylogeny, trophic level and climate. Proceedings of the Royal Society B: Biological Sciences, 288(1944), 20202888. https://doi.org/10.1098/rspb.2020.2888
Gazella dorcas	Length of small intestine, large intestine, colon, and cecum	NA	NA	No	Wild or captive/ domestic	McGrosky, A., Codron, D., Müller, D. W. H., Navarrete, A., Isler, K., Hofmann, R. R., & Clauss, M. (2019). Gross intestinal morphometry and allometry in ruminants. Journal of Morphology, 280(9), 1254–1266. https://doi.org/10.1002/jmor.21028
Gazella gazella	Length of one or more GIT sections	NA	NA	No		Duque-Correa, M. J., Codron, D., Meloro, C., McGrosky, A., Schiffmann, C., Edwards, M. S., & Clauss, M. (2021). Mammalian intestinal allometry, phylogeny, trophic level and climate. Proceedings of the Royal Society B: Biological Sciences, 288(1944), 20202888. https://doi.org/10.1098/rspb.2020.2888
Gazella gazella	Length of small intestine, large intestine, colon, and cecum	NA	NA	No	Wild or captive/ domestic	McGrosky, A., Codron, D., Müller, D. W. H., Navarrete, A., Isler, K., Hofmann, R. R., & Clauss, M. (2019). Gross intestinal morphometry and allometry in ruminants. Journal of Morphology, 280(9), 1254–1266. https://doi.org/10.1002/jmor.21028
Gazella spekei	Length of one or more GIT sections	NA	NA	No		Duque-Correa, M. J., Codron, D., Meloro, C., McGrosky, A., Schiffmann, C., Edwards, M. S., & Clauss, M. (2021). Mammalian intestinal allometry, phylogeny, trophic level and climate. Proceedings of the Royal Society B: Biological Sciences, 288(1944), 20202888. https://doi.org/10.1098/rspb.2020.2888
Gazella spekei	Length of small intestine, large intestine, colon, and cecum	NA	NA	No	Wild or captive/ domestic	McGrosky, A., Codron, D., Müller, D. W. H., Navarrete, A., Isler, K., Hofmann, R. R., & Clauss, M. (2019). Gross intestinal morphometry and allometry in ruminants. Journal of Morphology, 280(9), 1254–1266. https://doi.org/10.1002/jmor.21028
Gazella subgutturosa	Length of one or more GIT sections	NA	NA	No		Duque-Correa, M. J., Codron, D., Meloro, C., McGrosky, A., Schiffmann, C., Edwards, M. S., & Clauss, M. (2021). Mammalian intestinal allometry, phylogeny, trophic level and climate. Proceedings of the Royal Society B: Biological Sciences, 288(1944), 20202888. https://doi.org/10.1098/rspb.2020.2888
Gazella subgutturosa	Length of small intestine, large intestine, colon, and cecum	NA	NA	No	Wild or captive/ domestic	McGrosky, A., Codron, D., Müller, D. W. H., Navarrete, A., Isler, K., Hofmann, R. R., & Clauss, M. (2019). Gross intestinal morphometry and allometry in ruminants. Journal of Morphology, 280(9), 1254–1266. https://doi.org/10.1002/jmor.21028
Genetta servalina	Weight of all GIT sections	NA	Surface area and volume of all GIT sections	No		Chivers, D. J., & Hladik, C. M. (1980). Morphology of the gastrointestinal tract in primates: Comparisons with other mammals in relation to diet. Journal of Morphology, 166(3), 337–386. https://doi.org/10.1002/jmor.1051660306
Genetta servalina	Mass of all GIT sections	NA	Intestinal nominal surface area, volume of all GIT sections	No		Lavin, S. R., Karasov, W. H., Ives, A. R., Middleton, K. M., & Garland Jr., T. (2008). Morphometrics of the avian small intestine compared with that of nonflying mammals: A phylogenetic approach. Physiological and Biochemical Zoology, 81(5), 526–550. https://doi.org/10.1086/590395
Geomys pinetis	Relative length of small intestine, cecum, and colon	NA	NA	No		Langer, P. (2017). Comparative anatomy of the gastrointestinal tract in eutheria: Taxonomy, biogeography and food. Walter de Gruyter.
Georychus capensis	Length of one or more GIT sections	NA	NA	No		Duque-Correa, M. J., Codron, D., Meloro, C., McGrosky, A., Schiffmann, C., Edwards, M. S., & Clauss, M. (2021). Mammalian intestinal allometry, phylogeny, trophic level and climate. Proceedings of the Royal Society B: Biological Sciences, 288(1944), 20202888. https://doi.org/10.1098/rspb.2020.2888
Georychus capensis	Length of all GIT sections	NA	Surface area of all GIT sections	No		Kotzé, S. H., Van Der Merwe, E. L., Bennett, N. C., & O’Riain, M. J. (2010). The comparative anatomy of the abdominal gastrointestinal tract of six species of African mole‐rats (Rodentia, Bathyergidae). Journal of Morphology, 271(1), 50–60. https://doi.org/10.1002/jmor.10778
Georychus capensis	Relative length of small intestine, cecum, and colon	NA	NA	No		Langer, P. (2017). Comparative anatomy of the gastrointestinal tract in eutheria: Taxonomy, biogeography and food. Walter de Gruyter.
Georychus capensis	Relative lengths of one or more GIT sections	NA	NA	No		Nikolaevich. (1967). Evoliutsiia pishchevaritel’noi sistemy gryzunov (mysheobraznye): Evolution of the alimentary system myomorph rodents. 1967
Geosciurus inauris	Relative length of small intestine, cecum, and colon	NA	NA	No		Langer, P. (2017). Comparative anatomy of the gastrointestinal tract in eutheria: Taxonomy, biogeography and food. Walter de Gruyter.
Gerbilliscus brantsii	Length of one or more GIT sections	NA	NA	No		Duque-Correa, M. J., Codron, D., Meloro, C., McGrosky, A., Schiffmann, C., Edwards, M. S., & Clauss, M. (2021). Mammalian intestinal allometry, phylogeny, trophic level and climate. Proceedings of the Royal Society B: Biological Sciences, 288(1944), 20202888. https://doi.org/10.1098/rspb.2020.2888
Gerbilliscus brantsii	Length of total intestine (small intestine plus large intestine)	NA	NA	Yes	Wild	Korn, H. (1992). Intestine lengths of Southern African savanna rodents and insectivores: Intra‐ and interspecific comparisons. Journal of Zoology, 228(3), 455–460. https://doi.org/10.1111/j.1469-7998.1992.tb04448.x
Gerbilliscus brantsii	Relative length of small intestine, cecum, and colon	NA	NA	No		Langer, P. (2017). Comparative anatomy of the gastrointestinal tract in eutheria: Taxonomy, biogeography and food. Walter de Gruyter.
Gerbilliscus brantsii	Length of small intestine, cecum, and large intestine	NA	Retention time	No		Lavin, S. R., Karasov, W. H., Ives, A. R., Middleton, K. M., & Garland Jr., T. (2008). Morphometrics of the avian small intestine compared with that of nonflying mammals: A phylogenetic approach. Physiological and Biochemical Zoology, 81(5), 526–550. https://doi.org/10.1086/590395
Gerbilliscus brantsii	Length of small intestine, cecum, and colon	NA	NA	No		Lovegrove, B. G. (2010). The allometry of rodent intestines. Journal of Comparative Physiology B, 180(5), 741–755. https://doi.org/10.1007/s00360-009-0437-2
Gerbilliscus brantsii	Relative length of small intestine, cecum, and large intestine	NA	NA	No		Perrin, M. R., & Curtis, B. A. (1980). Comparative morphology of the digestive system of 19 species of Southern African myomorph rodents in relation to diet and evollltion. African Zoology, 15(1), 22–33.
Gerbilliscus leucogaster	Length of one or more GIT sections	NA	NA	No		Duque-Correa, M. J., Codron, D., Meloro, C., McGrosky, A., Schiffmann, C., Edwards, M. S., & Clauss, M. (2021). Mammalian intestinal allometry, phylogeny, trophic level and climate. Proceedings of the Royal Society B: Biological Sciences, 288(1944), 20202888. https://doi.org/10.1098/rspb.2020.2888
Gerbilliscus leucogaster	Length of total intestine (small intestine plus large intestine)	NA	NA	No	Wild	Korn, H. (1992). Intestine lengths of Southern African savanna rodents and insectivores: Intra‐ and interspecific comparisons. Journal of Zoology, 228(3), 455–460. https://doi.org/10.1111/j.1469-7998.1992.tb04448.x
Gerbilliscus leucogaster	Relative length of small intestine, cecum, and colon	NA	NA	No		Langer, P. (2017). Comparative anatomy of the gastrointestinal tract in eutheria: Taxonomy, biogeography and food. Walter de Gruyter.
Gerbilliscus leucogaster	Length of small intestine, cecum, and large intestine	NA	Intestinal nominal surface area, volume of small intestine, cecum, and large intestine	No		Lavin, S. R., Karasov, W. H., Ives, A. R., Middleton, K. M., & Garland Jr., T. (2008). Morphometrics of the avian small intestine compared with that of nonflying mammals: A phylogenetic approach. Physiological and Biochemical Zoology, 81(5), 526–550. https://doi.org/10.1086/590395
Gerbilliscus leucogaster	Length of small intestine, cecum, and colon	NA	NA	No		Lovegrove, B. G. (2010). The allometry of rodent intestines. Journal of Comparative Physiology B, 180(5), 741–755. https://doi.org/10.1007/s00360-009-0437-2
Gerbilliscus leucogaster	Relative length of small intestine, cecum, and large intestine	NA	NA	No		Perrin, M. R., & Curtis, B. A. (1980). Comparative morphology of the digestive system of 19 species of Southern African myomorph rodents in relation to diet and evollltion. African Zoology, 15(1), 22–33.
Gerbillus andersoni	Length of one or more GIT sections	NA	NA	No		Duque-Correa, M. J., Codron, D., Meloro, C., McGrosky, A., Schiffmann, C., Edwards, M. S., & Clauss, M. (2021). Mammalian intestinal allometry, phylogeny, trophic level and climate. Proceedings of the Royal Society B: Biological Sciences, 288(1944), 20202888. https://doi.org/10.1098/rspb.2020.2888
Gerbillus andersoni	Length of small intestine, cecum, and colon	NA	NA	No	Wild	Naumova, E. I., Chistova, T. Y., Zharova, G. K., Kam, M., Khokhlova, I. S., Krasnov, B. R., & Degen, A. A. (2019). Energy requirements, length of digestive tract compartments and body mass in six gerbilline rodents of the Negev Desert. Zoology, 137, 125715. https://doi.org/10.1016/j.zool.2019.125715
Gerbillus andersoni	Relative mass of all GIT sections and total GIT	NA	NA	No	Wild	Naumova, E. I., Chistova, T. Yu., & Zharova, G. K. (2023). Body and digestive tract sizes in small phytophagous mammals: Influence of ecological and physiological factors. Biology Bulletin, 50(3), 426–436. https://doi.org/10.1134/S1062359023700279
Gerbillus dasyurus	Length of one or more GIT sections	NA	NA	No		Duque-Correa, M. J., Codron, D., Meloro, C., McGrosky, A., Schiffmann, C., Edwards, M. S., & Clauss, M. (2021). Mammalian intestinal allometry, phylogeny, trophic level and climate. Proceedings of the Royal Society B: Biological Sciences, 288(1944), 20202888. https://doi.org/10.1098/rspb.2020.2888
Gerbillus dasyurus	Relative length of small intestine, cecum, and colon	NA	NA	No		Langer, P. (2017). Comparative anatomy of the gastrointestinal tract in eutheria: Taxonomy, biogeography and food. Walter de Gruyter.
Gerbillus dasyurus	Length of small intestine, cecum, and colon	NA	NA	No	Wild	Naumova, E. I., Chistova, T. Y., Zharova, G. K., Kam, M., Khokhlova, I. S., Krasnov, B. R., & Degen, A. A. (2019). Energy requirements, length of digestive tract compartments and body mass in six gerbilline rodents of the Negev Desert. Zoology, 137, 125715. https://doi.org/10.1016/j.zool.2019.125715
Gerbillus dasyurus	Relative mass of all GIT sections and total GIT	NA	NA	No	Wild	Naumova, E. I., Chistova, T. Yu., & Zharova, G. K. (2023). Body and digestive tract sizes in small phytophagous mammals: Influence of ecological and physiological factors. Biology Bulletin, 50(3), 426–436. https://doi.org/10.1134/S1062359023700279
Gerbillus dasyurus	Relative lengths of one or more GIT sections	NA	NA	No		Nikolaevich. (1967). Evoliutsiia pishchevaritel’noi sistemy gryzunov (mysheobraznye): Evolution of the alimentary system myomorph rodents. 1967
Gerbillus dasyurus	Length and circumference of all GIT sections, weight of total GIT	NA	Basal and luminal surface area of all GIT sections	No	Wild	Walters, J., Marais, S., Johnson, O., Bennett, N. C., Alagaili, A. N., Mohammed, O. B., & Kotzé, S. H. (2014). The comparative gastrointestinal morphology of five species of muroid rodents found in Saudi Arabia: Comparative gastrointestinal morphology. Journal of Morphology, 275(9), 980–990. https://doi.org/10.1002/jmor.20270
Gerbillus floweri	Length of one or more GIT sections	NA	NA	No		Duque-Correa, M. J., Codron, D., Meloro, C., McGrosky, A., Schiffmann, C., Edwards, M. S., & Clauss, M. (2021). Mammalian intestinal allometry, phylogeny, trophic level and climate. Proceedings of the Royal Society B: Biological Sciences, 288(1944), 20202888. https://doi.org/10.1098/rspb.2020.2888
Gerbillus henleyi	Length of one or more GIT sections	NA	NA	No		Duque-Correa, M. J., Codron, D., Meloro, C., McGrosky, A., Schiffmann, C., Edwards, M. S., & Clauss, M. (2021). Mammalian intestinal allometry, phylogeny, trophic level and climate. Proceedings of the Royal Society B: Biological Sciences, 288(1944), 20202888. https://doi.org/10.1098/rspb.2020.2888
Gerbillus henleyi	Length of small intestine, cecum, and colon	NA	NA	No	Wild	Naumova, E. I., Chistova, T. Y., Zharova, G. K., Kam, M., Khokhlova, I. S., Krasnov, B. R., & Degen, A. A. (2019). Energy requirements, length of digestive tract compartments and body mass in six gerbilline rodents of the Negev Desert. Zoology, 137, 125715. https://doi.org/10.1016/j.zool.2019.125715
Gerbillus henleyi	Relative mass of all GIT sections and total GIT	NA	NA	No	Wild	Naumova, E. I., Chistova, T. Yu., & Zharova, G. K. (2023). Body and digestive tract sizes in small phytophagous mammals: Influence of ecological and physiological factors. Biology Bulletin, 50(3), 426–436. https://doi.org/10.1134/S1062359023700279
Gerbillus pyramidum	Length of one or more GIT sections	NA	NA	No		Duque-Correa, M. J., Codron, D., Meloro, C., McGrosky, A., Schiffmann, C., Edwards, M. S., & Clauss, M. (2021). Mammalian intestinal allometry, phylogeny, trophic level and climate. Proceedings of the Royal Society B: Biological Sciences, 288(1944), 20202888. https://doi.org/10.1098/rspb.2020.2888
Gerbillus pyramidum	Relative length of small intestine, cecum, and colon	NA	NA	No		Langer, P. (2017). Comparative anatomy of the gastrointestinal tract in eutheria: Taxonomy, biogeography and food. Walter de Gruyter.
Gerbillus pyramidum	Length of small intestine, cecum, and colon	NA	NA	No	Wild	Naumova, E. I., Chistova, T. Y., Zharova, G. K., Kam, M., Khokhlova, I. S., Krasnov, B. R., & Degen, A. A. (2019). Energy requirements, length of digestive tract compartments and body mass in six gerbilline rodents of the Negev Desert. Zoology, 137, 125715. https://doi.org/10.1016/j.zool.2019.125715
Gerbillus pyramidum	Relative mass of all GIT sections and total GIT	NA	NA	No	Wild	Naumova, E. I., Chistova, T. Yu., & Zharova, G. K. (2023). Body and digestive tract sizes in small phytophagous mammals: Influence of ecological and physiological factors. Biology Bulletin, 50(3), 426–436. https://doi.org/10.1134/S1062359023700279
Gerbillus pyramidum	Relative lengths of one or more GIT sections	NA	NA	No		Nikolaevich. (1967). Evoliutsiia pishchevaritel’noi sistemy gryzunov (mysheobraznye): Evolution of the alimentary system myomorph rodents. 1967
Giraffa camelopardalis	Length of one or more GIT sections	NA	NA	No		Duque-Correa, M. J., Codron, D., Meloro, C., McGrosky, A., Schiffmann, C., Edwards, M. S., & Clauss, M. (2021). Mammalian intestinal allometry, phylogeny, trophic level and climate. Proceedings of the Royal Society B: Biological Sciences, 288(1944), 20202888. https://doi.org/10.1098/rspb.2020.2888
Giraffa camelopardalis	Length of small intestine, large intestine, colon, and cecum	NA	NA	No	Wild or captive/ domestic	McGrosky, A., Codron, D., Müller, D. W. H., Navarrete, A., Isler, K., Hofmann, R. R., & Clauss, M. (2019). Gross intestinal morphometry and allometry in ruminants. Journal of Morphology, 280(9), 1254–1266. https://doi.org/10.1002/jmor.21028
Glaucomys sabrinus	Length of all GIT sections, wet mass (with and without contents) of all GIT sections, dry mass of all GIT sections	NA	NA	No	Wild	Chapman, O. S., & McLean, B. S. (2024). Gastrointestinal morphology is an effective functional dietary proxy that predicts small mammal community structure. Ecology, 105(12), e4454. https://doi.org/10.1002/ecy.4454
Glaucomys sabrinus	Length of one or more GIT sections	NA	NA	No		Duque-Correa, M. J., Codron, D., Meloro, C., McGrosky, A., Schiffmann, C., Edwards, M. S., & Clauss, M. (2021). Mammalian intestinal allometry, phylogeny, trophic level and climate. Proceedings of the Royal Society B: Biological Sciences, 288(1944), 20202888. https://doi.org/10.1098/rspb.2020.2888
Glaucomys sabrinus	Length and mass of small intestine, cecum, and colon	NA	NA	No		Langer, P. (2017). Comparative anatomy of the gastrointestinal tract in eutheria: Taxonomy, biogeography and food. Walter de Gruyter.
Glaucomys sabrinus	Length of small intestine, cecum, and large intestine, wet mass (with contents) of small intestine, cecum, and large intestine	NA	NA	No		Schieck, Jim. O., & Millar, J. S. (1985). Alimentary tract measurements as indicators of diets of small mammals. Mammalia, 49(1), 93–104.
Glaucomys volans	Length of all GIT sections, wet mass (with and without contents) of all GIT sections, dry mass of all GIT sections	NA	NA	No	Wild	Chapman, O. S., & McLean, B. S. (2024). Gastrointestinal morphology is an effective functional dietary proxy that predicts small mammal community structure. Ecology, 105(12), e4454. https://doi.org/10.1002/ecy.4454
Glaucomys volans	Length of one or more GIT sections	NA	NA	No		Duque-Correa, M. J., Codron, D., Meloro, C., McGrosky, A., Schiffmann, C., Edwards, M. S., & Clauss, M. (2021). Mammalian intestinal allometry, phylogeny, trophic level and climate. Proceedings of the Royal Society B: Biological Sciences, 288(1944), 20202888. https://doi.org/10.1098/rspb.2020.2888
Glaucomys volans	Relative length of small intestine, cecum, and colon	NA	NA	No		Langer, P. (2017). Comparative anatomy of the gastrointestinal tract in eutheria: Taxonomy, biogeography and food. Walter de Gruyter.
Glaucomys volans	Length of all GIT sections	NA	NA	No	Wild or captive/ domestic	Mitsuzuka, W., & Oshida, T. (2018). Feeding adaptation of alimentary tract length in arboreal squirrels. Mammal Study, 43(2), 125–131. https://doi.org/10.3106/ms2017-0079
Glaucomys volans	Length of small intestine, wet mass (with contents) of cecum and large intestine	NA	NA	No		Schieck, Jim. O., & Millar, J. S. (1985). Alimentary tract measurements as indicators of diets of small mammals. Mammalia, 49(1), 93–104.
Glis glis	Length of one or more GIT sections	NA	NA	No		Duque-Correa, M. J., Codron, D., Meloro, C., McGrosky, A., Schiffmann, C., Edwards, M. S., & Clauss, M. (2021). Mammalian intestinal allometry, phylogeny, trophic level and climate. Proceedings of the Royal Society B: Biological Sciences, 288(1944), 20202888. https://doi.org/10.1098/rspb.2020.2888
Glossophaga commissarisi	Length of one or more GIT sections	NA	NA	No		Duque-Correa, M. J., Codron, D., Meloro, C., McGrosky, A., Schiffmann, C., Edwards, M. S., & Clauss, M. (2021). Mammalian intestinal allometry, phylogeny, trophic level and climate. Proceedings of the Royal Society B: Biological Sciences, 288(1944), 20202888. https://doi.org/10.1098/rspb.2020.2888
Glossophaga soricina	Relative length of duodenum	Villi area, perimeter, and density, enterocyte density, width and density of microvilli	Lumen area, glucose tolerance	No		Camacho J, Bernal-Rivera A, Peña V, Morales-Sosa P, Robb SMC, Russell J, Yi K, Wang Y, Tsuchiya D, Murillo-García OE, Rohner N. (2024). Sugar assimilation underlying dietary evolution of Neotropical bats. Nat Ecol Evol 8:1735–50.
Glossophaga soricina	Length of small intestine	NA	NA	No		Caviedes-Vidal, E., McWhorter, T. J., Lavin, S. R., Chediack, J. G., Tracy, C. R., & Karasov, W. H. (2007). The digestive adaptation of flying vertebrates: High intestinal paracellular absorption compensates for smaller guts. Proceedings of the National Academy of Sciences, 104(48), 19132–19137. https://doi.org/10.1073/pnas.0703159104
Glossophaga soricina	Length of one or more GIT sections	NA	NA	No		Duque-Correa, M. J., Codron, D., Meloro, C., McGrosky, A., Schiffmann, C., Edwards, M. S., & Clauss, M. (2021). Mammalian intestinal allometry, phylogeny, trophic level and climate. Proceedings of the Royal Society B: Biological Sciences, 288(1944), 20202888. https://doi.org/10.1098/rspb.2020.2888
Glossophaga soricina	Total GIT length	NA	NA	No		Jones, K. E., & MacLarnon, A. M. (2004). Affording larger brains: Testing hypotheses of mammalian brain evolution on bats. The American Naturalist, 164(1), E20–E31. https://doi.org/10.1086/421334
Gorilla gorilla	Length of one or more GIT sections	NA	NA	No		Duque-Correa, M. J., Codron, D., Meloro, C., McGrosky, A., Schiffmann, C., Edwards, M. S., & Clauss, M. (2021). Mammalian intestinal allometry, phylogeny, trophic level and climate. Proceedings of the Royal Society B: Biological Sciences, 288(1944), 20202888. https://doi.org/10.1098/rspb.2020.2888
Gorilla gorilla	Length of small intestine	NA	Intestinal nominal surface area, volume of all GIT sections, retention time	No		Lavin, S. R., Karasov, W. H., Ives, A. R., Middleton, K. M., & Garland Jr., T. (2008). Morphometrics of the avian small intestine compared with that of nonflying mammals: A phylogenetic approach. Physiological and Biochemical Zoology, 81(5), 526–550. https://doi.org/10.1086/590395
Gorilla gorilla	Length of small intestine, large intestine, colon, and cecum	NA	NA	No		McGrosky, A., Meloro, C., Navarrete, A., Heldstab, S. A., Kitchener, A. C., Isler, K., & Clauss, M. (2019). Gross intestinal morphometry and allometry in primates. American Journal of Primatology, 81(8), e23035. https://doi.org/10.1002/ajp.23035
Gracilinanus agilis	Length of one or more GIT sections	NA	NA	No		Duque-Correa, M. J., Codron, D., Meloro, C., McGrosky, A., Schiffmann, C., Edwards, M. S., & Clauss, M. (2021). Mammalian intestinal allometry, phylogeny, trophic level and climate. Proceedings of the Royal Society B: Biological Sciences, 288(1944), 20202888. https://doi.org/10.1098/rspb.2020.2888
Gracilinanus agilis	Length of all GIT sections	NA	NA	No	Wild or captive/ domestic	Santori, R. T., Moraes, D. A. D., & Cerqueira, R. (2004). Comparative gross morphology of the digestive tract in ten Didelphidae marsupial species. Mamm, 68(1), 27–36. https://doi.org/10.1515/mamm.2004.004
Graphiurus murinus	Length of small intestine	NA	Small intestine nominal surface area	No		Caviedes-Vidal, E., McWhorter, T. J., Lavin, S. R., Chediack, J. G., Tracy, C. R., & Karasov, W. H. (2007). The digestive adaptation of flying vertebrates: High intestinal paracellular absorption compensates for smaller guts. Proceedings of the National Academy of Sciences, 104(48), 19132–19137. https://doi.org/10.1073/pnas.0703159104
Graphiurus murinus	Length of one or more GIT sections	NA	NA	No		Duque-Correa, M. J., Codron, D., Meloro, C., McGrosky, A., Schiffmann, C., Edwards, M. S., & Clauss, M. (2021). Mammalian intestinal allometry, phylogeny, trophic level and climate. Proceedings of the Royal Society B: Biological Sciences, 288(1944), 20202888. https://doi.org/10.1098/rspb.2020.2888
Graphiurus murinus	Length of total intestine (small intestine plus large intestine)	NA	NA	No	Wild	Korn, H. (1992). Intestine lengths of Southern African savanna rodents and insectivores: Intra‐ and interspecific comparisons. Journal of Zoology, 228(3), 455–460. https://doi.org/10.1111/j.1469-7998.1992.tb04448.x
Graphiurus murinus	Relative length of small intestine and colon	NA	NA	No		Langer, P. (2017). Comparative anatomy of the gastrointestinal tract in eutheria: Taxonomy, biogeography and food. Walter de Gruyter.
Graphiurus murinus	Length of small and large intestine	NA	Intestinal nominal surface area, volume of small and large intestine	No		Lavin, S. R., Karasov, W. H., Ives, A. R., Middleton, K. M., & Garland Jr., T. (2008). Morphometrics of the avian small intestine compared with that of nonflying mammals: A phylogenetic approach. Physiological and Biochemical Zoology, 81(5), 526–550. https://doi.org/10.1086/590395
Graphiurus murinus	Length of small intestine and colon	NA	NA	No		Lovegrove, B. G. (2010). The allometry of rodent intestines. Journal of Comparative Physiology B, 180(5), 741–755. https://doi.org/10.1007/s00360-009-0437-2
Graphiurus murinus	Relative length of small intestine, cecum, and large intestine	NA	NA	No		Perrin, M. R., & Curtis, B. A. (1980). Comparative morphology of the digestive system of 19 species of Southern African myomorph rodents in relation to diet and evollltion. African Zoology, 15(1), 22–33.
Gymnuromys roberti	Relative lengths of one or more GIT sections	NA	NA	No		Nikolaevich. (1967). Evoliutsiia pishchevaritel’noi sistemy gryzunov (mysheobraznye): Evolution of the alimentary system myomorph rodents. 1967
Halichoerus grypus	Length of one or more GIT sections	NA	NA	No		Duque-Correa, M. J., Codron, D., Meloro, C., McGrosky, A., Schiffmann, C., Edwards, M. S., & Clauss, M. (2021). Mammalian intestinal allometry, phylogeny, trophic level and climate. Proceedings of the Royal Society B: Biological Sciences, 288(1944), 20202888. https://doi.org/10.1098/rspb.2020.2888
Halichoerus grypus	Length of small intestine, cecum, and large intestine	NA	NA	No		McGrosky, A., Navarrete, A., Isler, K., Langer, P., & Clauss, M. (2016). Gross intestinal morphometry and allometry in Carnivora. European Journal of Wildlife Research, 62(4), 395–405. https://doi.org/10.1007/s10344-016-1011-3
Hapalemur griseus	Length of small intestine, cecum, and colon	NA	NA	No	Captive/ domestic	Campbell, J. L., Eisemann, J. H., Williams, C. V., & Glenn, K. M. (2000). Description of the gastrointestinal tract of five lemur species: Propithecus tattersalli, Propithecus verreauxi coquereli, Varecia variegata, Hapalemur griseus, and Lemur catta. American Journal of Primatology, 52(3), 133–142. https://doi.org/10.1002/1098-2345(200011)52:3%253C133::AID-AJP2%253E3.0.CO;2-%2523
Hapalemur griseus	Length of one or more GIT sections	NA	NA	No		Duque-Correa, M. J., Codron, D., Meloro, C., McGrosky, A., Schiffmann, C., Edwards, M. S., & Clauss, M. (2021). Mammalian intestinal allometry, phylogeny, trophic level and climate. Proceedings of the Royal Society B: Biological Sciences, 288(1944), 20202888. https://doi.org/10.1098/rspb.2020.2888
Hapalemur griseus	Length of small intestine, large intestine, colon, and cecum	NA	NA	No		McGrosky, A., Meloro, C., Navarrete, A., Heldstab, S. A., Kitchener, A. C., Isler, K., & Clauss, M. (2019). Gross intestinal morphometry and allometry in primates. American Journal of Primatology, 81(8), e23035. https://doi.org/10.1002/ajp.23035
Hapalemur griseus	Length of small intestine and cecum	NA	pH of all GIT sections	No	Captive/ domestic	Perrin, M. R. (2013). The gastrointestinal anatomy of the lesser bamboo lemur, Hapalemur griseus, with comments on digestive function. South African Journal of Wildlife Research, 43(1), 79–83. https://doi.org/10.3957/056.043.0112
Heliophobius argenteocinereus	Relative length of small intestine, cecum, and colon	NA	NA	No		Langer, P. (2017). Comparative anatomy of the gastrointestinal tract in eutheria: Taxonomy, biogeography and food. Walter de Gruyter.
Heliophobius argenteocinereus	Relative lengths of one or more GIT sections	NA	NA	No		Nikolaevich. (1967). Evoliutsiia pishchevaritel’noi sistemy gryzunov (mysheobraznye): Evolution of the alimentary system myomorph rodents. 1967
Heliophobius argenteocinereus	Length and circumference of all GIT sections, weight of total GIT	NA	Basal and luminal surface area of all GIT sections	No	Wild	Sahd, L., Pereira, D. L., Bennett, N. C., & Kotzé, S. H. (2017). Comparative gastrointestinal morphology of Tachyoryctes splendens (Rüppell, 1835) and Heliophobius emini, (Noack, 1894) two species of East African mole‐rats. Journal of Morphology, 278(6), 780–790. https://doi.org/10.1002/jmor.20672
Heliosciurus gambianus	Relative length of small intestine, cecum, and colon	NA	NA	No		Langer, P. (2017). Comparative anatomy of the gastrointestinal tract in eutheria: Taxonomy, biogeography and food. Walter de Gruyter.
Heliosciurus rufobrachium	Weight of all GIT sections	NA	Surface area and volume of all GIT sections	No		Chivers, D. J., & Hladik, C. M. (1980). Morphology of the gastrointestinal tract in primates: Comparisons with other mammals in relation to diet. Journal of Morphology, 166(3), 337–386. https://doi.org/10.1002/jmor.1051660306
Heliosciurus rufobrachium	Mass of all GIT sections	NA	Intestinal nominal surface area, volume of all GIT sections	No		Lavin, S. R., Karasov, W. H., Ives, A. R., Middleton, K. M., & Garland Jr., T. (2008). Morphometrics of the avian small intestine compared with that of nonflying mammals: A phylogenetic approach. Physiological and Biochemical Zoology, 81(5), 526–550. https://doi.org/10.1086/590395
Helogale parvula	Length of one or more GIT sections	NA	NA	No		Duque-Correa, M. J., Codron, D., Meloro, C., McGrosky, A., Schiffmann, C., Edwards, M. S., & Clauss, M. (2021). Mammalian intestinal allometry, phylogeny, trophic level and climate. Proceedings of the Royal Society B: Biological Sciences, 288(1944), 20202888. https://doi.org/10.1098/rspb.2020.2888
Helogale parvula	Length of small intestine, cecum, and large intestine	NA	NA	No		McGrosky, A., Navarrete, A., Isler, K., Langer, P., & Clauss, M. (2016). Gross intestinal morphometry and allometry in Carnivora. European Journal of Wildlife Research, 62(4), 395–405. https://doi.org/10.1007/s10344-016-1011-3
Hemibelideus lemuroides	Relative length and dry mass of all GIT sections	NA	NA	No		Crowe, O., & Hume, I. D. (1997). Morphology and function of the gastrointestinal tract of Australian folivorous possums. Australian Journal of Zoology, 45(4), 357–368. https://doi.org/10.1071/ZO97004
Hemiechinus auritus	Length of all GIT sections	NA	NA	No	Wild	Chapman, O. S. (unpublished data)
Hemitragus jemlahicus	Length of one or more GIT sections	NA	NA	No		Duque-Correa, M. J., Codron, D., Meloro, C., McGrosky, A., Schiffmann, C., Edwards, M. S., & Clauss, M. (2021). Mammalian intestinal allometry, phylogeny, trophic level and climate. Proceedings of the Royal Society B: Biological Sciences, 288(1944), 20202888. https://doi.org/10.1098/rspb.2020.2888
Hemitragus jemlahicus	Length of small intestine, large intestine, colon, and cecum	NA	NA	No	Wild or captive/ domestic	McGrosky, A., Codron, D., Müller, D. W. H., Navarrete, A., Isler, K., Hofmann, R. R., & Clauss, M. (2019). Gross intestinal morphometry and allometry in ruminants. Journal of Morphology, 280(9), 1254–1266. https://doi.org/10.1002/jmor.21028
Herpailurus yagouaroundi	Length of one or more GIT sections	NA	NA	No		Duque-Correa, M. J., Codron, D., Meloro, C., McGrosky, A., Schiffmann, C., Edwards, M. S., & Clauss, M. (2021). Mammalian intestinal allometry, phylogeny, trophic level and climate. Proceedings of the Royal Society B: Biological Sciences, 288(1944), 20202888. https://doi.org/10.1098/rspb.2020.2888
Herpailurus yagouaroundi	Length of small intestine and colon	NA	NA	No		Langer, P. (2017). Comparative anatomy of the gastrointestinal tract in eutheria: Taxonomy, biogeography and food. Walter de Gruyter.
Herpailurus yagouaroundi	Length of small intestine, cecum, and large intestine	NA	NA	No		McGrosky, A., Navarrete, A., Isler, K., Langer, P., & Clauss, M. (2016). Gross intestinal morphometry and allometry in Carnivora. European Journal of Wildlife Research, 62(4), 395–405. https://doi.org/10.1007/s10344-016-1011-3
Heterocephalus glaber	Length of one or more GIT sections	NA	NA	No		Duque-Correa, M. J., Codron, D., Meloro, C., McGrosky, A., Schiffmann, C., Edwards, M. S., & Clauss, M. (2021). Mammalian intestinal allometry, phylogeny, trophic level and climate. Proceedings of the Royal Society B: Biological Sciences, 288(1944), 20202888. https://doi.org/10.1098/rspb.2020.2888
Heterocephalus glaber	Length of all GIT sections	NA	Surface area of all GIT sections	No		Kotzé, S. H., Van Der Merwe, E. L., Bennett, N. C., & O’Riain, M. J. (2010). The comparative anatomy of the abdominal gastrointestinal tract of six species of African mole‐rats (Rodentia, Bathyergidae). Journal of Morphology, 271(1), 50–60. https://doi.org/10.1002/jmor.10778
Heterohyrax brucei	Length of one or more GIT sections	NA	NA	No		Duque-Correa, M. J., Codron, D., Meloro, C., McGrosky, A., Schiffmann, C., Edwards, M. S., & Clauss, M. (2021). Mammalian intestinal allometry, phylogeny, trophic level and climate. Proceedings of the Royal Society B: Biological Sciences, 288(1944), 20202888. https://doi.org/10.1098/rspb.2020.2888
Hipposideros diadema	Length of small intestine	NA	NA	No		Caviedes-Vidal, E., McWhorter, T. J., Lavin, S. R., Chediack, J. G., Tracy, C. R., & Karasov, W. H. (2007). The digestive adaptation of flying vertebrates: High intestinal paracellular absorption compensates for smaller guts. Proceedings of the National Academy of Sciences, 104(48), 19132–19137. https://doi.org/10.1073/pnas.0703159104
Hipposideros diadema	Length of one or more GIT sections	NA	NA	No		Duque-Correa, M. J., Codron, D., Meloro, C., McGrosky, A., Schiffmann, C., Edwards, M. S., & Clauss, M. (2021). Mammalian intestinal allometry, phylogeny, trophic level and climate. Proceedings of the Royal Society B: Biological Sciences, 288(1944), 20202888. https://doi.org/10.1098/rspb.2020.2888
Hipposideros diadema	Total GIT length	NA	NA	No		Jones, K. E., & MacLarnon, A. M. (2004). Affording larger brains: Testing hypotheses of mammalian brain evolution on bats. The American Naturalist, 164(1), E20–E31. https://doi.org/10.1086/421334
Homo sapiens	Length of small intestine	NA	Small intestine nominal surface area	No		Caviedes-Vidal, E., McWhorter, T. J., Lavin, S. R., Chediack, J. G., Tracy, C. R., & Karasov, W. H. (2007). The digestive adaptation of flying vertebrates: High intestinal paracellular absorption compensates for smaller guts. Proceedings of the National Academy of Sciences, 104(48), 19132–19137. https://doi.org/10.1073/pnas.0703159104
Homo sapiens	Length of one or more GIT sections	NA	NA	No		Duque-Correa, M. J., Codron, D., Meloro, C., McGrosky, A., Schiffmann, C., Edwards, M. S., & Clauss, M. (2021). Mammalian intestinal allometry, phylogeny, trophic level and climate. Proceedings of the Royal Society B: Biological Sciences, 288(1944), 20202888. https://doi.org/10.1098/rspb.2020.2888
Homo sapiens	Length and mass of small intestine	NA	Intestinal nominal surface area, volume of small intestine	No		Lavin, S. R., Karasov, W. H., Ives, A. R., Middleton, K. M., & Garland Jr., T. (2008). Morphometrics of the avian small intestine compared with that of nonflying mammals: A phylogenetic approach. Physiological and Biochemical Zoology, 81(5), 526–550. https://doi.org/10.1086/590395
Homo sapiens	Length of small intestine, large intestine, colon, and cecum	NA	NA	No		McGrosky, A., Meloro, C., Navarrete, A., Heldstab, S. A., Kitchener, A. C., Isler, K., & Clauss, M. (2019). Gross intestinal morphometry and allometry in primates. American Journal of Primatology, 81(8), e23035. https://doi.org/10.1002/ajp.23035
Homo sapiens	Length of small intestine, cecum, and colon	NA	NA	No		McKenney, E. A., Hale, A. R., Anderson, J., Larsen, R., Grant, C., & Dunn, R. R. (2023). Hidden diversity: Comparative functional morphology of humans and other species. PeerJ, 11, e15148. https://doi.org/10.7717/peerj.15148
Homo sapiens	Length of small intestine, cecum, and colon	NA	Total basal surface area of small intestine	No		Snipes, R. L. (1997). Intestinal absorptive surface in mammals of different sizes. Springer. https://link.springer.com/book/10.1007/978-3-642-60822-3
Homo sapiens	Length of small intestine	NA	NA	No		Weaver, L. T., Austin, S., & Cole, T. J. (1991). Small intestinal length: A factor essential for gut adaptation. Gut, 32(11), 1321–1323. https://doi.org/10.1136/gut.32.11.1321
Hydrochoerus hydrochaeris	Length of one or more GIT sections	NA	NA	No		Duque-Correa, M. J., Codron, D., Meloro, C., McGrosky, A., Schiffmann, C., Edwards, M. S., & Clauss, M. (2021). Mammalian intestinal allometry, phylogeny, trophic level and climate. Proceedings of the Royal Society B: Biological Sciences, 288(1944), 20202888. https://doi.org/10.1098/rspb.2020.2888
Hydrochoerus hydrochaeris	Length of small intestine, mass of all GIT sections	NA	NA	No		Lavin, S. R., Karasov, W. H., Ives, A. R., Middleton, K. M., & Garland Jr., T. (2008). Morphometrics of the avian small intestine compared with that of nonflying mammals: A phylogenetic approach. Physiological and Biochemical Zoology, 81(5), 526–550. https://doi.org/10.1086/590395
Hydrochoerus hydrochaeris	Relative lengths of one or more GIT sections	NA	NA	No		Nikolaevich. (1967). Evoliutsiia pishchevaritel’noi sistemy gryzunov (mysheobraznye): Evolution of the alimentary system myomorph rodents. 1967
Hydromys chrysogaster	Length of one or more GIT sections	NA	NA	No		Duque-Correa, M. J., Codron, D., Meloro, C., McGrosky, A., Schiffmann, C., Edwards, M. S., & Clauss, M. (2021). Mammalian intestinal allometry, phylogeny, trophic level and climate. Proceedings of the Royal Society B: Biological Sciences, 288(1944), 20202888. https://doi.org/10.1098/rspb.2020.2888
Hydromys chrysogaster	Relative lengths of one or more GIT sections	NA	NA	No		Nikolaevich. (1967). Evoliutsiia pishchevaritel’noi sistemy gryzunov (mysheobraznye): Evolution of the alimentary system myomorph rodents. 1967
Hydromys chrysogaster	Length of small intestine, cecum, and large intestine	NA	NA	No	Wild	Speight, K. N., Kokkinn, M. J., & Breed, W. G. (2016). The gastrointestinal tract of the Australian water rat (Hydromys chrysogaster) – its morphological adaptations to a carnivorous diet. Australian Mammalogy, 38(1), 52–57. https://doi.org/10.1071/AM15028
Hydropotes inermis	Length of one or more GIT sections	NA	NA	No		Duque-Correa, M. J., Codron, D., Meloro, C., McGrosky, A., Schiffmann, C., Edwards, M. S., & Clauss, M. (2021). Mammalian intestinal allometry, phylogeny, trophic level and climate. Proceedings of the Royal Society B: Biological Sciences, 288(1944), 20202888. https://doi.org/10.1098/rspb.2020.2888
Hydropotes inermis	Length of small intestine, large intestine, colon, and cecum	NA	NA	No	Wild or captive/ domestic	McGrosky, A., Codron, D., Müller, D. W. H., Navarrete, A., Isler, K., Hofmann, R. R., & Clauss, M. (2019). Gross intestinal morphometry and allometry in ruminants. Journal of Morphology, 280(9), 1254–1266. https://doi.org/10.1002/jmor.21028
Hydrurga leptonyx	Length of small intestine	NA	Surface area of small intestine	No		Mårtensson, P.-E., Nordøy, E. S., Messelt, E. B., & Blix, A. S. (1998). Gut length, food transit time and diving habit in phocid seals. Polar Biology, 20(3), 213–217. https://doi.org/10.1007/s003000050298
Hylobates lar	Weight of all GIT sections	NA	Surface area and volume of all GIT sections	No		Chivers, D. J., & Hladik, C. M. (1980). Morphology of the gastrointestinal tract in primates: Comparisons with other mammals in relation to diet. Journal of Morphology, 166(3), 337–386. https://doi.org/10.1002/jmor.1051660306
Hylobates lar	Mass of all GIT sections	NA	Intestinal nominal surface area, volume of all GIT sections	No		Lavin, S. R., Karasov, W. H., Ives, A. R., Middleton, K. M., & Garland Jr., T. (2008). Morphometrics of the avian small intestine compared with that of nonflying mammals: A phylogenetic approach. Physiological and Biochemical Zoology, 81(5), 526–550. https://doi.org/10.1086/590395
Hylobates pileatus	Weight of all GIT sections	NA	Surface area and volume of all GIT sections	No		Chivers, D. J., & Hladik, C. M. (1980). Morphology of the gastrointestinal tract in primates: Comparisons with other mammals in relation to diet. Journal of Morphology, 166(3), 337–386. https://doi.org/10.1002/jmor.1051660306
Hylobates pileatus	Mass of all GIT sections	NA	Intestinal nominal surface area, volume of all GIT sections	No		Lavin, S. R., Karasov, W. H., Ives, A. R., Middleton, K. M., & Garland Jr., T. (2008). Morphometrics of the avian small intestine compared with that of nonflying mammals: A phylogenetic approach. Physiological and Biochemical Zoology, 81(5), 526–550. https://doi.org/10.1086/590395
Hypogeomys antimena	Relative lengths of one or more GIT sections	NA	NA	No		Nikolaevich. (1967). Evoliutsiia pishchevaritel’noi sistemy gryzunov (mysheobraznye): Evolution of the alimentary system myomorph rodents. 1967
Hypsignathus monstrosus	Length of small intestine	NA	NA	No		Caviedes-Vidal, E., McWhorter, T. J., Lavin, S. R., Chediack, J. G., Tracy, C. R., & Karasov, W. H. (2007). The digestive adaptation of flying vertebrates: High intestinal paracellular absorption compensates for smaller guts. Proceedings of the National Academy of Sciences, 104(48), 19132–19137. https://doi.org/10.1073/pnas.0703159104
Hypsignathus monstrosus	Length of one or more GIT sections	NA	NA	No		Duque-Correa, M. J., Codron, D., Meloro, C., McGrosky, A., Schiffmann, C., Edwards, M. S., & Clauss, M. (2021). Mammalian intestinal allometry, phylogeny, trophic level and climate. Proceedings of the Royal Society B: Biological Sciences, 288(1944), 20202888. https://doi.org/10.1098/rspb.2020.2888
Hypsignathus monstrosus	Total GIT length	NA	NA	No		Jones, K. E., & MacLarnon, A. M. (2004). Affording larger brains: Testing hypotheses of mammalian brain evolution on bats. The American Naturalist, 164(1), E20–E31. https://doi.org/10.1086/421334
Hystrix africaeaustralis	Length of one or more GIT sections	NA	NA	No		Duque-Correa, M. J., Codron, D., Meloro, C., McGrosky, A., Schiffmann, C., Edwards, M. S., & Clauss, M. (2021). Mammalian intestinal allometry, phylogeny, trophic level and climate. Proceedings of the Royal Society B: Biological Sciences, 288(1944), 20202888. https://doi.org/10.1098/rspb.2020.2888
Hystrix cristata	Length of one or more GIT sections	NA	NA	No		Duque-Correa, M. J., Codron, D., Meloro, C., McGrosky, A., Schiffmann, C., Edwards, M. S., & Clauss, M. (2021). Mammalian intestinal allometry, phylogeny, trophic level and climate. Proceedings of the Royal Society B: Biological Sciences, 288(1944), 20202888. https://doi.org/10.1098/rspb.2020.2888
Hystrix cristata	Relative length of small intestine, cecum, and colon	NA	NA	No		Langer, P. (2017). Comparative anatomy of the gastrointestinal tract in eutheria: Taxonomy, biogeography and food. Walter de Gruyter.
Hystrix cristata	Relative lengths of one or more GIT sections	NA	NA	No		Nikolaevich. (1967). Evoliutsiia pishchevaritel’noi sistemy gryzunov (mysheobraznye): Evolution of the alimentary system myomorph rodents. 1967
Hystrix indica	Length of one or more GIT sections	NA	NA	No		Duque-Correa, M. J., Codron, D., Meloro, C., McGrosky, A., Schiffmann, C., Edwards, M. S., & Clauss, M. (2021). Mammalian intestinal allometry, phylogeny, trophic level and climate. Proceedings of the Royal Society B: Biological Sciences, 288(1944), 20202888. https://doi.org/10.1098/rspb.2020.2888
Ictidomys mexicanus	Relative length of small intestine, cecum, and colon	NA	NA	No		Langer, P. (2017). Comparative anatomy of the gastrointestinal tract in eutheria: Taxonomy, biogeography and food. Walter de Gruyter.
Ictidomys tridecemlineatus	NA	Villi density and height	Mucosal surface area	Yes	Wild caught and maintained in lab or captive/ domestic	Carey, H. V. (1990). Seasonal changes in mucosal structure and function in ground squirrel intestine. American Journal of Physiology-Regulatory, Integrative and Comparative Physiology, 259(2), R385–R392. https://doi.org/10.1152/ajpregu.1990.259.2.R385
Ictidomys tridecemlineatus	Wet mass (without contents) of cecum	NA	Microbiota composition	Yes	Wild caught and maintained in lab	Carey, H. V., Walters, W. A., & Knight, R. (2013). Seasonal restructuring of the ground squirrel gut microbiota over the annual hibernation cycle. American Journal of Physiology-Regulatory, Integrative and Comparative Physiology, 304(1), R33–R42. https://doi.org/10.1152/ajpregu.00387.2012
Ictidomys tridecemlineatus	NA	Villi density and height	Mucosal surface area	Yes	Wild caught and maintained in lab or captive/ domestic	Carey, V., & Cooke, J. (1991). Effect of hibernation and jejunal bypass on mucosal structure and function. American Journal of Physiology-Gastrointestinal and Liver Physiology, 261(1). https://doi.org/10.1152/ajpgi.1991.261.1.G37
Ictidomys tridecemlineatus	NA	Crypt depth and goblet cell density	Microbiota composition	Yes	Wild caught and maintained in lab	Dill‐McFarland, K. A., Neil, K. L., Zeng, A., Sprenger, R. J., Kurtz, C. C., Suen, G., & Carey, H. V. (2014). Hibernation alters the diversity and composition of mucosa‐associated bacteria while enhancing antimicrobial defence in the gut of 13‐lined ground squirrels. Molecular Ecology, 23(18), 4658–4669. https://doi.org/10.1111/mec.12884
Ictidomys tridecemlineatus	Relative length of small intestine, cecum, and colon	NA	NA	No		Langer, P. (2017). Comparative anatomy of the gastrointestinal tract in eutheria: Taxonomy, biogeography and food. Walter de Gruyter.
Idiurus macrotis	Relative length of small intestine, cecum, and colon	NA	NA	No		Langer, P. (2017). Comparative anatomy of the gastrointestinal tract in eutheria: Taxonomy, biogeography and food. Walter de Gruyter.
Idiurus zenkeri	Relative length of small intestine, cecum, and colon	NA	NA	No		Langer, P. (2017). Comparative anatomy of the gastrointestinal tract in eutheria: Taxonomy, biogeography and food. Walter de Gruyter.
Inia geoffrensis	Length of intestine	NA	NA	No	Captive/ domestic	Kastelein, R. A., Neurohr, B., Nieuwstraten, S. H., & Wiepkema, P. R. (1999). Food consumption and body measurements of Amazon river dolphins. Aquatic Mammals, 25(3), 173–182.
Inia geoffrensis	Length of small intestine and colon	NA	NA	No		Perrin,Perrin, W. F., Würsig, B. G., & Thewissen, J. G. M. (2009). Encyclopedia of Marine Mammals (Second Edition). Elsevier/Academic Press. W. F., Würsig, B. G., & J G M Thewissen. (2009). Encyclopedia of marine mammals. Elsevier/Academic Press. https://www.elsevier.com/books/encyclopedia-of-marine-mammals/wursig/978-0-12-373553-9
Isoodon macrourus	Length of one or more GIT sections	NA	NA	No		Duque-Correa, M. J., Codron, D., Meloro, C., McGrosky, A., Schiffmann, C., Edwards, M. S., & Clauss, M. (2021). Mammalian intestinal allometry, phylogeny, trophic level and climate. Proceedings of the Royal Society B: Biological Sciences, 288(1944), 20202888. https://doi.org/10.1098/rspb.2020.2888
Isoodon macrourus	Length of small intestine, cecum, and large intestine, mass of all GIT sections	NA	Retention time	No		Lavin, S. R., Karasov, W. H., Ives, A. R., Middleton, K. M., & Garland Jr., T. (2008). Morphometrics of the avian small intestine compared with that of nonflying mammals: A phylogenetic approach. Physiological and Biochemical Zoology, 81(5), 526–550. https://doi.org/10.1086/590395
Isoodon macrourus	Length of small intestine, cecum, and colon	NA	Surface area and volume of small intestine, cecum, and colon	No		Snipes, R., Snipes, H., & Carrick, F. (2003). Morphometric data on the intestines of five Australian marsupials (Marsupialia). Australian Mammalogy, 25(2), 193–196. https://doi.org/10.1071/AM03193
Jaculus jaculus	Length of one or more GIT sections	NA	NA	No		Duque-Correa, M. J., Codron, D., Meloro, C., McGrosky, A., Schiffmann, C., Edwards, M. S., & Clauss, M. (2021). Mammalian intestinal allometry, phylogeny, trophic level and climate. Proceedings of the Royal Society B: Biological Sciences, 288(1944), 20202888. https://doi.org/10.1098/rspb.2020.2888
Jaculus jaculus	Relative length of all GIT sections, mass of total GIT	NA	NA	No	Wild	Pereira, D. L., Walters, J., Bennett, N. C., Alagaili, A. N., Mohammed, O. B., & Kotzé, S. H. (2016). The comparative gastrointestinal morphology of Jaculus jaculus (Rodentia) and Paraechinus aethiopicus (Erinaceomorpha). Journal of Morphology, 277(5), 671–679. https://doi.org/10.1002/jmor.20526
Kannabateomys amblyonyx	Relative lengths of one or more GIT sections	NA	NA	No		Nikolaevich. (1967). Evoliutsiia pishchevaritel’noi sistemy gryzunov (mysheobraznye): Evolution of the alimentary system myomorph rodents. 1967
Kobus ellipsiprymnus	Length of one or more GIT sections	NA	NA	No		Duque-Correa, M. J., Codron, D., Meloro, C., McGrosky, A., Schiffmann, C., Edwards, M. S., & Clauss, M. (2021). Mammalian intestinal allometry, phylogeny, trophic level and climate. Proceedings of the Royal Society B: Biological Sciences, 288(1944), 20202888. https://doi.org/10.1098/rspb.2020.2888
Kobus ellipsiprymnus	Length of small intestine, large intestine, colon, and cecum	NA	NA	No	Wild or captive/ domestic	McGrosky, A., Codron, D., Müller, D. W. H., Navarrete, A., Isler, K., Hofmann, R. R., & Clauss, M. (2019). Gross intestinal morphometry and allometry in ruminants. Journal of Morphology, 280(9), 1254–1266. https://doi.org/10.1002/jmor.21028
Kobus ellipsiprymnus	Length and circumference of small intestine, length and area of cecum and colon	Villi height, width, and density	NA	No	Wild	Woodall, P. F., & Skinner, J. D. (1993). Dimensions of the intestine, diet and faecal water loss in some African antelope. Journal of Zoology, 229(3), 457–471. https://doi.org/10.1111/j.1469-7998.1993.tb02648.x
Kobus kob	Length of one or more GIT sections	NA	NA	No		Duque-Correa, M. J., Codron, D., Meloro, C., McGrosky, A., Schiffmann, C., Edwards, M. S., & Clauss, M. (2021). Mammalian intestinal allometry, phylogeny, trophic level and climate. Proceedings of the Royal Society B: Biological Sciences, 288(1944), 20202888. https://doi.org/10.1098/rspb.2020.2888
Kobus kob	Length of small and large intestine	NA	NA	No	Wild or captive/ domestic	McGrosky, A., Codron, D., Müller, D. W. H., Navarrete, A., Isler, K., Hofmann, R. R., & Clauss, M. (2019). Gross intestinal morphometry and allometry in ruminants. Journal of Morphology, 280(9), 1254–1266. https://doi.org/10.1002/jmor.21028
Kobus leche	Length of one or more GIT sections	NA	NA	No		Duque-Correa, M. J., Codron, D., Meloro, C., McGrosky, A., Schiffmann, C., Edwards, M. S., & Clauss, M. (2021). Mammalian intestinal allometry, phylogeny, trophic level and climate. Proceedings of the Royal Society B: Biological Sciences, 288(1944), 20202888. https://doi.org/10.1098/rspb.2020.2888
Kobus leche	Length of small intestine, large intestine, colon, and cecum	NA	NA	No	Wild or captive/ domestic	McGrosky, A., Codron, D., Müller, D. W. H., Navarrete, A., Isler, K., Hofmann, R. R., & Clauss, M. (2019). Gross intestinal morphometry and allometry in ruminants. Journal of Morphology, 280(9), 1254–1266. https://doi.org/10.1002/jmor.21028
Lagenorhynchus albirostris	length and width of stomach, length of intestine	NA	NA	No	Wild	Alstrup, A. K. O., Thøstesen, C. B., Kristensen, N. M., Johansson, D. K., & Pagh, S. (2025). Biometrics of stranded white-beaked dolphins (Lagenorhynchus albirostris) in Danish waters. Aquatic Mammals, 51(4), 400–412. https://doi.org/10.1578/AM.51.4.2025.400
Lagostomus maximus	Length of one or more GIT sections	NA	NA	No		Duque-Correa, M. J., Codron, D., Meloro, C., McGrosky, A., Schiffmann, C., Edwards, M. S., & Clauss, M. (2021). Mammalian intestinal allometry, phylogeny, trophic level and climate. Proceedings of the Royal Society B: Biological Sciences, 288(1944), 20202888. https://doi.org/10.1098/rspb.2020.2888
Lagostomus maximus	Relative lengths of one or more GIT sections	NA	NA	No		Nikolaevich. (1967). Evoliutsiia pishchevaritel’noi sistemy gryzunov (mysheobraznye): Evolution of the alimentary system myomorph rodents. 1967
Lagothrix lagothricha	Weight of all GIT sections	NA	Surface area and volume of all GIT sections	No		Chivers, D. J., & Hladik, C. M. (1980). Morphology of the gastrointestinal tract in primates: Comparisons with other mammals in relation to diet. Journal of Morphology, 166(3), 337–386. https://doi.org/10.1002/jmor.1051660306
Lagothrix lagothricha	Length of all GIT sections	NA	NA	No	Wild	Jesus, A. D. S., El Bizri, H. R., Fa, J. E., Valsecchi, J., Rabelo, R. M., & Mayor, P. (2023). Comparative gastrointestinal organ lengths among Amazonian primates (Primates: Platyrrhini). American Journal of Biological Anthropology, 181(3), 440–453. https://doi.org/10.1002/ajpa.24751
Lagothrix lagothricha	Mass of all GIT sections	NA	Intestinal nominal surface area, volume of all GIT sections	No		Lavin, S. R., Karasov, W. H., Ives, A. R., Middleton, K. M., & Garland Jr., T. (2008). Morphometrics of the avian small intestine compared with that of nonflying mammals: A phylogenetic approach. Physiological and Biochemical Zoology, 81(5), 526–550. https://doi.org/10.1086/590395
Lagurus lagurus	Relative length of small intestine, cecum, and colon	NA	NA	No		Langer, P. (2017). Comparative anatomy of the gastrointestinal tract in eutheria: Taxonomy, biogeography and food. Walter de Gruyter.
Lama glama	Length of all GIT sections	NA	Retention time	No		Clemens, E. T., & Stevens, C. E. (1980). A comparison of gastrointestinal transit time in ten species of mammal. The Journal of Agricultural Science, 94(3), 735–737. https://doi.org/10.1017/S0021859600028732
Lama glama	Length of colon	NA	NA	No		Magondu, B., Lee, A. B., Schulz, A., Buchelli, G. C., Meng, M., Kaminski, C., Yang, P. J., Carver, S., & Hu, D. L. (2023). Drying dynamics of pellet feces. Soft Matter, 19(4), 723–732. Magondu, B., Lee, A. B., Schulz, A., Buchelli, G. C., Meng, M., Kaminski, C., Yang, P. J., Carver, S., & Hu, D. L. (2023). Drying dynamics of pellet feces. Soft Matter, 19(4), 723–732. https://doi.org/10.1039/D2SM0…
Lama pacos	Length of one or more GIT sections	NA	NA	No		Duque-Correa, M. J., Codron, D., Meloro, C., McGrosky, A., Schiffmann, C., Edwards, M. S., & Clauss, M. (2021). Mammalian intestinal allometry, phylogeny, trophic level and climate. Proceedings of the Royal Society B: Biological Sciences, 288(1944), 20202888. https://doi.org/10.1098/rspb.2020.2888
Laonastes aenigmamus	Length of one or more GIT sections	NA	NA	No		Duque-Correa, M. J., Codron, D., Meloro, C., McGrosky, A., Schiffmann, C., Edwards, M. S., & Clauss, M. (2021). Mammalian intestinal allometry, phylogeny, trophic level and climate. Proceedings of the Royal Society B: Biological Sciences, 288(1944), 20202888. https://doi.org/10.1098/rspb.2020.2888
Laonastes aenigmamus	Length and wet mass (without contents) of all GIT sections	NA	NA	No		Scopin, A. E., Saveljev, A. P., Suntsova, N. A., Gnophanxay, S., Tikhonov, A. N., & Abramov, A. V. (2011). Digestive system of the Laotian rock rat Laonastes aenigmamus (Rodentia: Diatomyidae) from the evolutionary viewpoint. Proceedings of the Zoological Institute RAS, 315(1), 3–18. https://doi.org/10.31610/trudyzin/2011.315.1.3
Lasionycteris noctivagans	Length of one or more GIT sections	NA	NA	No		Duque-Correa, M. J., Codron, D., Meloro, C., McGrosky, A., Schiffmann, C., Edwards, M. S., & Clauss, M. (2021). Mammalian intestinal allometry, phylogeny, trophic level and climate. Proceedings of the Royal Society B: Biological Sciences, 288(1944), 20202888. https://doi.org/10.1098/rspb.2020.2888
Lasiopodomys brandtii	Length and wet mass (without contents) of all GIT sections	Villi length and width	Microbiota composition	Yes	Lab	Bo, T.-B., Zhang, X.-Y., Kohl, K. D., Wen, J., Tian, S.-J., & Wang, D.-H. (2020). Coprophagy prevention alters microbiome, metabolism, neurochemistry, and cognitive behavior in a small mammal. The ISME Journal, 14(10), 2625–2645. https://doi.org/10.1038/s41396-020-0711-6
Lasiopodomys brandtii	Length of all GIT sections	NA	NA	No	Wild	Chapman, O. S. (unpublished data)
Lasiopodomys brandtii	Length of one or more GIT sections	NA	NA	No		Duque-Correa, M. J., Codron, D., Meloro, C., McGrosky, A., Schiffmann, C., Edwards, M. S., & Clauss, M. (2021). Mammalian intestinal allometry, phylogeny, trophic level and climate. Proceedings of the Royal Society B: Biological Sciences, 288(1944), 20202888. https://doi.org/10.1098/rspb.2020.2888
Lasiopodomys brandtii	Length of small intestine, cecum, and large intestine	NA	Retention time	No		Lavin, S. R., Karasov, W. H., Ives, A. R., Middleton, K. M., & Garland Jr., T. (2008). Morphometrics of the avian small intestine compared with that of nonflying mammals: A phylogenetic approach. Physiological and Biochemical Zoology, 81(5), 526–550. https://doi.org/10.1086/590395
Lasiopodomys brandtii	Length of small intestine, cecum, and colon	NA	NA	No		Lovegrove, B. G. (2010). The allometry of rodent intestines. Journal of Comparative Physiology B, 180(5), 741–755. https://doi.org/10.1007/s00360-009-0437-2
Lasiopodomys brandtii	Length and dry mass of all GIT sections	NA	Digesta passage rate, digestibility of fiber	Yes	Wild caught and maintained in lab	Pei, Y., Wang, D.-H., & Hume, I. (2001). Selective digesta retention and coprophagy in Brandt’s vole (Microtus brandti). Journal of Comparative Physiology B: Biochemical, Systemic, and Environmental Physiology, 171(6), 457–464. https://doi.org/10.1007/s003600100195
Lasiopodomys brandtii	Length, wet mass (without contents), and dry mass of all GIT sections	NA	NA	Yes	Lab	Song, Z.-G., & Wang, D.-H. (2006). Basal metabolic rate and organ size in Brandt’s voles (Lasiopodomys brandtii): Effects of photoperiod, temperature and diet quality. Physiology & Behavior, 89(5), 704–710. https://doi.org/10.1016/j.physbeh.2006.08.016
Lasiopodomys brandtii	Length of all GIT sections	NA	NA	No	Wild	Wang, D.-H., Pei, Y.-X., Yang, J.-C., & Wang, Z.-W. (2003). Digestive tract morphology and food habits in six species of rodents. Folia Zoologica, 52(1), 51–55.
Lasiorhinus latifrons	Length of one or more GIT sections	NA	NA	No		Duque-Correa, M. J., Codron, D., Meloro, C., McGrosky, A., Schiffmann, C., Edwards, M. S., & Clauss, M. (2021). Mammalian intestinal allometry, phylogeny, trophic level and climate. Proceedings of the Royal Society B: Biological Sciences, 288(1944), 20202888. https://doi.org/10.1098/rspb.2020.2888
Lasiurus borealis	Length of small intestine	NA	NA	No		Caviedes-Vidal, E., McWhorter, T. J., Lavin, S. R., Chediack, J. G., Tracy, C. R., & Karasov, W. H. (2007). The digestive adaptation of flying vertebrates: High intestinal paracellular absorption compensates for smaller guts. Proceedings of the National Academy of Sciences, 104(48), 19132–19137. https://doi.org/10.1073/pnas.0703159104
Lasiurus borealis	Length of one or more GIT sections	NA	NA	No		Duque-Correa, M. J., Codron, D., Meloro, C., McGrosky, A., Schiffmann, C., Edwards, M. S., & Clauss, M. (2021). Mammalian intestinal allometry, phylogeny, trophic level and climate. Proceedings of the Royal Society B: Biological Sciences, 288(1944), 20202888. https://doi.org/10.1098/rspb.2020.2888
Lasiurus borealis	Total GIT length	NA	NA	No		Jones, K. E., & MacLarnon, A. M. (2004). Affording larger brains: Testing hypotheses of mammalian brain evolution on bats. The American Naturalist, 164(1), E20–E31. https://doi.org/10.1086/421334
Lavia frons	Length of small intestine	NA	NA	No		Caviedes-Vidal, E., McWhorter, T. J., Lavin, S. R., Chediack, J. G., Tracy, C. R., & Karasov, W. H. (2007). The digestive adaptation of flying vertebrates: High intestinal paracellular absorption compensates for smaller guts. Proceedings of the National Academy of Sciences, 104(48), 19132–19137. https://doi.org/10.1073/pnas.0703159104
Lavia frons	Length of one or more GIT sections	NA	NA	No		Duque-Correa, M. J., Codron, D., Meloro, C., McGrosky, A., Schiffmann, C., Edwards, M. S., & Clauss, M. (2021). Mammalian intestinal allometry, phylogeny, trophic level and climate. Proceedings of the Royal Society B: Biological Sciences, 288(1944), 20202888. https://doi.org/10.1098/rspb.2020.2888
Lavia frons	Total GIT length	NA	NA	No		Jones, K. E., & MacLarnon, A. M. (2004). Affording larger brains: Testing hypotheses of mammalian brain evolution on bats. The American Naturalist, 164(1), E20–E31. https://doi.org/10.1086/421334
Lemmus amurensis	Relative length of small intestine, cecum, and colon	NA	NA	No		Langer, P. (2017). Comparative anatomy of the gastrointestinal tract in eutheria: Taxonomy, biogeography and food. Walter de Gruyter.
Lemmus lemmus	Relative length of small intestine, cecum, and colon	NA	NA	No		Langer, P. (2017). Comparative anatomy of the gastrointestinal tract in eutheria: Taxonomy, biogeography and food. Walter de Gruyter.
Lemmus sibiricus	Relative length of small intestine, cecum, and colon	NA	NA	No		Langer, P. (2017). Comparative anatomy of the gastrointestinal tract in eutheria: Taxonomy, biogeography and food. Walter de Gruyter.
Lemniscomys griselda	Length of small intestine	NA	Small intestine nominal surface area	No		Caviedes-Vidal, E., McWhorter, T. J., Lavin, S. R., Chediack, J. G., Tracy, C. R., & Karasov, W. H. (2007). The digestive adaptation of flying vertebrates: High intestinal paracellular absorption compensates for smaller guts. Proceedings of the National Academy of Sciences, 104(48), 19132–19137. https://doi.org/10.1073/pnas.0703159104
Lemniscomys griselda	Length of one or more GIT sections	NA	NA	No		Duque-Correa, M. J., Codron, D., Meloro, C., McGrosky, A., Schiffmann, C., Edwards, M. S., & Clauss, M. (2021). Mammalian intestinal allometry, phylogeny, trophic level and climate. Proceedings of the Royal Society B: Biological Sciences, 288(1944), 20202888. https://doi.org/10.1098/rspb.2020.2888
Lemniscomys griselda	Length of total intestine (small intestine plus large intestine)	NA	NA	No	Wild	Korn, H. (1992). Intestine lengths of Southern African savanna rodents and insectivores: Intra‐ and interspecific comparisons. Journal of Zoology, 228(3), 455–460. https://doi.org/10.1111/j.1469-7998.1992.tb04448.x
Lemniscomys griselda	Relative length of small intestine, cecum, and colon	NA	NA	No		Langer, P. (2017). Comparative anatomy of the gastrointestinal tract in eutheria: Taxonomy, biogeography and food. Walter de Gruyter.
Lemniscomys griselda	Length of small intestine, cecum, and large intestine	NA	Intestinal nominal surface area, volume of small intestine, cecum, and large intestine	No		Lavin, S. R., Karasov, W. H., Ives, A. R., Middleton, K. M., & Garland Jr., T. (2008). Morphometrics of the avian small intestine compared with that of nonflying mammals: A phylogenetic approach. Physiological and Biochemical Zoology, 81(5), 526–550. https://doi.org/10.1086/590395
Lemniscomys griselda	Length of small intestine, cecum, and colon	NA	NA	No		Lovegrove, B. G. (2010). The allometry of rodent intestines. Journal of Comparative Physiology B, 180(5), 741–755. https://doi.org/10.1007/s00360-009-0437-2
Lemniscomys griselda	Relative length of small intestine, cecum, and large intestine	NA	NA	No		Perrin, M. R., & Curtis, B. A. (1980). Comparative morphology of the digestive system of 19 species of Southern African myomorph rodents in relation to diet and evollltion. African Zoology, 15(1), 22–33.
Lemniscomys rosalia	Length of one or more GIT sections	NA	NA	No		Duque-Correa, M. J., Codron, D., Meloro, C., McGrosky, A., Schiffmann, C., Edwards, M. S., & Clauss, M. (2021). Mammalian intestinal allometry, phylogeny, trophic level and climate. Proceedings of the Royal Society B: Biological Sciences, 288(1944), 20202888. https://doi.org/10.1098/rspb.2020.2888
Lemur catta	Length of small intestine, cecum, and colon	NA	NA	No	Captive/ domestic	Campbell, J. L., Eisemann, J. H., Williams, C. V., & Glenn, K. M. (2000). Description of the gastrointestinal tract of five lemur species: Propithecus tattersalli, Propithecus verreauxi coquereli, Varecia variegata, Hapalemur griseus, and Lemur catta. American Journal of Primatology, 52(3), 133–142. https://doi.org/10.1002/1098-2345(200011)52:3%253C133::AID-AJP2%253E3.0.CO;2-%2523
Lemur catta	Length of one or more GIT sections	NA	NA	No		Duque-Correa, M. J., Codron, D., Meloro, C., McGrosky, A., Schiffmann, C., Edwards, M. S., & Clauss, M. (2021). Mammalian intestinal allometry, phylogeny, trophic level and climate. Proceedings of the Royal Society B: Biological Sciences, 288(1944), 20202888. https://doi.org/10.1098/rspb.2020.2888
Lemur catta	Length of small intestine, large intestine, colon, and cecum	NA	NA	No		McGrosky, A., Meloro, C., Navarrete, A., Heldstab, S. A., Kitchener, A. C., Isler, K., & Clauss, M. (2019). Gross intestinal morphometry and allometry in primates. American Journal of Primatology, 81(8), e23035. https://doi.org/10.1002/ajp.23035
Lemur catta	Relative length of total GIT	NA	NA	No		McKenney, E. A., Maslanka, M., Rodrigo, A., & Yoder, A. D. (2018). Bamboo specialists from two mammalian orders (Primates, Carnivora) share a high number of low-abundance gut microbes. Microbial Ecology, 76(1), 272–284. https://doi.org/10.1007/s00248-017-1114-8
Leontopithecus chrysomelas	Length of one or more GIT sections	NA	NA	No		Duque-Correa, M. J., Codron, D., Meloro, C., McGrosky, A., Schiffmann, C., Edwards, M. S., & Clauss, M. (2021). Mammalian intestinal allometry, phylogeny, trophic level and climate. Proceedings of the Royal Society B: Biological Sciences, 288(1944), 20202888. https://doi.org/10.1098/rspb.2020.2888
Leontopithecus chrysomelas	Length of small intestine, large intestine, colon, and cecum	NA	NA	No		McGrosky, A., Meloro, C., Navarrete, A., Heldstab, S. A., Kitchener, A. C., Isler, K., & Clauss, M. (2019). Gross intestinal morphometry and allometry in primates. American Journal of Primatology, 81(8), e23035. https://doi.org/10.1002/ajp.23035
Leopardus geoffroyi	Length of one or more GIT sections	NA	NA	No		Duque-Correa, M. J., Codron, D., Meloro, C., McGrosky, A., Schiffmann, C., Edwards, M. S., & Clauss, M. (2021). Mammalian intestinal allometry, phylogeny, trophic level and climate. Proceedings of the Royal Society B: Biological Sciences, 288(1944), 20202888. https://doi.org/10.1098/rspb.2020.2888
Leopardus geoffroyi	Length of small intestine, cecum, and large intestine	NA	NA	No		McGrosky, A., Navarrete, A., Isler, K., Langer, P., & Clauss, M. (2016). Gross intestinal morphometry and allometry in Carnivora. European Journal of Wildlife Research, 62(4), 395–405. https://doi.org/10.1007/s10344-016-1011-3
Leopardus pardalis	Length of small intestine and colon	NA	NA	No		Langer, P. (2017). Comparative anatomy of the gastrointestinal tract in eutheria: Taxonomy, biogeography and food. Walter de Gruyter.
Lepilemur edwardsi	Length of small intestine, cecum, and colon	NA	NA	No		Langer, P. (2017). Comparative anatomy of the gastrointestinal tract in eutheria: Taxonomy, biogeography and food. Walter de Gruyter.
Leptonychotes weddellii	Length of small intestine	NA	Surface area of small intestine	No		Mårtensson, P.-E., Nordøy, E. S., Messelt, E. B., & Blix, A. S. (1998). Gut length, food transit time and diving habit in phocid seals. Polar Biology, 20(3), 213–217. https://doi.org/10.1007/s003000050298
Leptonycteris curasoae	Length of small intestine	NA	Small intestine nominal surface area	No		Caviedes-Vidal, E., McWhorter, T. J., Lavin, S. R., Chediack, J. G., Tracy, C. R., & Karasov, W. H. (2007). The digestive adaptation of flying vertebrates: High intestinal paracellular absorption compensates for smaller guts. Proceedings of the National Academy of Sciences, 104(48), 19132–19137. https://doi.org/10.1073/pnas.0703159104
Leptonycteris curasoae	Length of one or more GIT sections	NA	NA	No		Duque-Correa, M. J., Codron, D., Meloro, C., McGrosky, A., Schiffmann, C., Edwards, M. S., & Clauss, M. (2021). Mammalian intestinal allometry, phylogeny, trophic level and climate. Proceedings of the Royal Society B: Biological Sciences, 288(1944), 20202888. https://doi.org/10.1098/rspb.2020.2888
Lepus americanus	Length of one or more GIT sections	NA	NA	No		Duque-Correa, M. J., Codron, D., Meloro, C., McGrosky, A., Schiffmann, C., Edwards, M. S., & Clauss, M. (2021). Mammalian intestinal allometry, phylogeny, trophic level and climate. Proceedings of the Royal Society B: Biological Sciences, 288(1944), 20202888. https://doi.org/10.1098/rspb.2020.2888
Lepus americanus	Length and mass of small intestine, cecum, and colon	NA	NA	No		Langer, P. (2017). Comparative anatomy of the gastrointestinal tract in eutheria: Taxonomy, biogeography and food. Walter de Gruyter.
Lepus americanus	Length of small intestine, cecum, and large intestine, wet mass (with contents) of small intestine, cecum, and large intestine	NA	NA	No		Schieck, Jim. O., & Millar, J. S. (1985). Alimentary tract measurements as indicators of diets of small mammals. Mammalia, 49(1), 93–104.
Lepus americanus	Length of cecum	NA	NA	Yes	Wild	Smith, R. L., Hubartt, D. J., & Shoemaker, R. L. (1980). Seasonal Changes in weight, cecal length, and pancreatic function of snowshoe hares. The Journal of Wildlife Management, 44(3), 719. https://doi.org/10.2307/3808028
Lepus arcticus	Length of one or more GIT sections	NA	NA	No		Duque-Correa, M. J., Codron, D., Meloro, C., McGrosky, A., Schiffmann, C., Edwards, M. S., & Clauss, M. (2021). Mammalian intestinal allometry, phylogeny, trophic level and climate. Proceedings of the Royal Society B: Biological Sciences, 288(1944), 20202888. https://doi.org/10.1098/rspb.2020.2888
Lepus europaeus	Length of one or more GIT sections	NA	NA	No		Duque-Correa, M. J., Codron, D., Meloro, C., McGrosky, A., Schiffmann, C., Edwards, M. S., & Clauss, M. (2021). Mammalian intestinal allometry, phylogeny, trophic level and climate. Proceedings of the Royal Society B: Biological Sciences, 288(1944), 20202888. https://doi.org/10.1098/rspb.2020.2888
Lepus europaeus	Length and mass of small intestine, cecum, and colon	NA	NA	No		Langer, P. (2017). Comparative anatomy of the gastrointestinal tract in eutheria: Taxonomy, biogeography and food. Walter de Gruyter.
Lepus europaeus	Length of small intestine, cecum, and large intestine, wet mass (with contents) of small intestine, cecum, and large intestine	NA	NA	No		Schieck, Jim. O., & Millar, J. S. (1985). Alimentary tract measurements as indicators of diets of small mammals. Mammalia, 49(1), 93–104.
Lepus timidus	Length of one or more GIT sections	NA	NA	No		Duque-Correa, M. J., Codron, D., Meloro, C., McGrosky, A., Schiffmann, C., Edwards, M. S., & Clauss, M. (2021). Mammalian intestinal allometry, phylogeny, trophic level and climate. Proceedings of the Royal Society B: Biological Sciences, 288(1944), 20202888. https://doi.org/10.1098/rspb.2020.2888
Lobodon carcinophaga	Mass of stomach, small intestine, and large intestine, length of small and large intestine	NA	NA	No	Wild	Bryden, M. M., & Erickson, A. W. (1976). Body size and composition of Crabeater seals (Lobodon carcinophagus), with observations on tissue and organ size in Ross seals (Ommatophoca rossi). Journal of Zoology, 179(2), 235–247. https://doi.org/10.1111/j.1469-7998.1976.tb02293.x
Lobodon carcinophaga	Length of one or more GIT sections	NA	NA	No		Duque-Correa, M. J., Codron, D., Meloro, C., McGrosky, A., Schiffmann, C., Edwards, M. S., & Clauss, M. (2021). Mammalian intestinal allometry, phylogeny, trophic level and climate. Proceedings of the Royal Society B: Biological Sciences, 288(1944), 20202888. https://doi.org/10.1098/rspb.2020.2888
Lobodon carcinophaga	Length of small intestine	NA	Surface area of small intestine	No		Mårtensson, P.-E., Nordøy, E. S., Messelt, E. B., & Blix, A. S. (1998). Gut length, food transit time and diving habit in phocid seals. Polar Biology, 20(3), 213–217. https://doi.org/10.1007/s003000050298
Lobodon carcinophaga	Length of small and large intestine	NA	NA	No		McGrosky, A., Navarrete, A., Isler, K., Langer, P., & Clauss, M. (2016). Gross intestinal morphometry and allometry in Carnivora. European Journal of Wildlife Research, 62(4), 395–405. https://doi.org/10.1007/s10344-016-1011-3
Lontra canadensis	Length of one or more GIT sections	NA	NA	No		Duque-Correa, M. J., Codron, D., Meloro, C., McGrosky, A., Schiffmann, C., Edwards, M. S., & Clauss, M. (2021). Mammalian intestinal allometry, phylogeny, trophic level and climate. Proceedings of the Royal Society B: Biological Sciences, 288(1944), 20202888. https://doi.org/10.1098/rspb.2020.2888
Lontra canadensis	Total intestine length	NA	NA	No		McGrosky, A., Navarrete, A., Isler, K., Langer, P., & Clauss, M. (2016). Gross intestinal morphometry and allometry in Carnivora. European Journal of Wildlife Research, 62(4), 395–405. https://doi.org/10.1007/s10344-016-1011-3
Lophocebus albigena	Weight of all GIT sections	NA	Surface area and volume of all GIT sections	No		Chivers, D. J., & Hladik, C. M. (1980). Morphology of the gastrointestinal tract in primates: Comparisons with other mammals in relation to diet. Journal of Morphology, 166(3), 337–386. https://doi.org/10.1002/jmor.1051660306
Lophocebus albigena	Length of one or more GIT sections	NA	NA	No		Duque-Correa, M. J., Codron, D., Meloro, C., McGrosky, A., Schiffmann, C., Edwards, M. S., & Clauss, M. (2021). Mammalian intestinal allometry, phylogeny, trophic level and climate. Proceedings of the Royal Society B: Biological Sciences, 288(1944), 20202888. https://doi.org/10.1098/rspb.2020.2888
Lophocebus albigena	Mass of all GIT sections	NA	Intestinal nominal surface area, volume of all GIT sections	No		Lavin, S. R., Karasov, W. H., Ives, A. R., Middleton, K. M., & Garland Jr., T. (2008). Morphometrics of the avian small intestine compared with that of nonflying mammals: A phylogenetic approach. Physiological and Biochemical Zoology, 81(5), 526–550. https://doi.org/10.1086/590395
Loris tardigradus	Length of one or more GIT sections	NA	NA	No		Duque-Correa, M. J., Codron, D., Meloro, C., McGrosky, A., Schiffmann, C., Edwards, M. S., & Clauss, M. (2021). Mammalian intestinal allometry, phylogeny, trophic level and climate. Proceedings of the Royal Society B: Biological Sciences, 288(1944), 20202888. https://doi.org/10.1098/rspb.2020.2888
Loxodonta africana	Length of one or more GIT sections	NA	NA	No		Duque-Correa, M. J., Codron, D., Meloro, C., McGrosky, A., Schiffmann, C., Edwards, M. S., & Clauss, M. (2021). Mammalian intestinal allometry, phylogeny, trophic level and climate. Proceedings of the Royal Society B: Biological Sciences, 288(1944), 20202888. https://doi.org/10.1098/rspb.2020.2888
Loxodonta africana	Length of small intestine, cecum, and colon	NA	Volume of small intestine, cecum, and colon	No		Langer, P. (2017). Comparative anatomy of the gastrointestinal tract in eutheria: Taxonomy, biogeography and food. Walter de Gruyter.
Loxodonta africana	Length of colon	NA	NA	No		Magondu, B., Lee, A. B., Schulz, A., Buchelli, G. C., Meng, M., Kaminski, C., Yang, P. J., Carver, S., & Hu, D. L. (2023). Drying dynamics of pellet feces. Soft Matter, 19(4), 723–732. Magondu, B., Lee, A. B., Schulz, A., Buchelli, G. C., Meng, M., Kaminski, C., Yang, P. J., Carver, S., & Hu, D. L. (2023). Drying dynamics of pellet feces. Soft Matter, 19(4), 723–732. https://doi.org/10.1039/D2SM0…
Lutra cinerea	Length of one or more GIT sections	NA	NA	No		Duque-Correa, M. J., Codron, D., Meloro, C., McGrosky, A., Schiffmann, C., Edwards, M. S., & Clauss, M. (2021). Mammalian intestinal allometry, phylogeny, trophic level and climate. Proceedings of the Royal Society B: Biological Sciences, 288(1944), 20202888. https://doi.org/10.1098/rspb.2020.2888
Lutra cinerea	Length of small intestine, cecum, and large intestine	NA	NA	No		McGrosky, A., Navarrete, A., Isler, K., Langer, P., & Clauss, M. (2016). Gross intestinal morphometry and allometry in Carnivora. European Journal of Wildlife Research, 62(4), 395–405. https://doi.org/10.1007/s10344-016-1011-3
Lutra lutra	Length of one or more GIT sections	NA	NA	No		Duque-Correa, M. J., Codron, D., Meloro, C., McGrosky, A., Schiffmann, C., Edwards, M. S., & Clauss, M. (2021). Mammalian intestinal allometry, phylogeny, trophic level and climate. Proceedings of the Royal Society B: Biological Sciences, 288(1944), 20202888. https://doi.org/10.1098/rspb.2020.2888
Lutra lutra	Total intestine length	NA	NA	No		McGrosky, A., Navarrete, A., Isler, K., Langer, P., & Clauss, M. (2016). Gross intestinal morphometry and allometry in Carnivora. European Journal of Wildlife Research, 62(4), 395–405. https://doi.org/10.1007/s10344-016-1011-3
Lutra perspicillata	Length of one or more GIT sections	NA	NA	No		Duque-Correa, M. J., Codron, D., Meloro, C., McGrosky, A., Schiffmann, C., Edwards, M. S., & Clauss, M. (2021). Mammalian intestinal allometry, phylogeny, trophic level and climate. Proceedings of the Royal Society B: Biological Sciences, 288(1944), 20202888. https://doi.org/10.1098/rspb.2020.2888
Lutra perspicillata	Total intestine length	NA	NA	No		McGrosky, A., Navarrete, A., Isler, K., Langer, P., & Clauss, M. (2016). Gross intestinal morphometry and allometry in Carnivora. European Journal of Wildlife Research, 62(4), 395–405. https://doi.org/10.1007/s10344-016-1011-3
Lutreolina crassicaudata	Length and relative length of all GIT sections	NA	NA	No		Cáceres, N. C. (n.d.). Comparative lengths of digestive tracts of seven didelphid marsupials (Mammalia) in relation to diet. Revista Brasileira de Zoologia, 22(1), 181–185. https://doi.org/10.1590/S0101-81752005000100021
Lutreolina crassicaudata	Length of one or more GIT sections	NA	NA	No		Duque-Correa, M. J., Codron, D., Meloro, C., McGrosky, A., Schiffmann, C., Edwards, M. S., & Clauss, M. (2021). Mammalian intestinal allometry, phylogeny, trophic level and climate. Proceedings of the Royal Society B: Biological Sciences, 288(1944), 20202888. https://doi.org/10.1098/rspb.2020.2888
Lutreolina crassicaudata	Length of all GIT sections	NA	NA	No	Wild or captive/ domestic	Santori, R. T., Moraes, D. A. D., & Cerqueira, R. (2004). Comparative gross morphology of the digestive tract in ten Didelphidae marsupial species. Mamm, 68(1), 27–36. https://doi.org/10.1515/mamm.2004.004
Lynx canadensis	Length of one or more GIT sections	NA	NA	No		Duque-Correa, M. J., Codron, D., Meloro, C., McGrosky, A., Schiffmann, C., Edwards, M. S., & Clauss, M. (2021). Mammalian intestinal allometry, phylogeny, trophic level and climate. Proceedings of the Royal Society B: Biological Sciences, 288(1944), 20202888. https://doi.org/10.1098/rspb.2020.2888
Lynx canadensis	Length of small intestine, cecum, and large intestine	NA	NA	No		McGrosky, A., Navarrete, A., Isler, K., Langer, P., & Clauss, M. (2016). Gross intestinal morphometry and allometry in Carnivora. European Journal of Wildlife Research, 62(4), 395–405. https://doi.org/10.1007/s10344-016-1011-3
Lynx lynx	Length of one or more GIT sections	NA	NA	No		Duque-Correa, M. J., Codron, D., Meloro, C., McGrosky, A., Schiffmann, C., Edwards, M. S., & Clauss, M. (2021). Mammalian intestinal allometry, phylogeny, trophic level and climate. Proceedings of the Royal Society B: Biological Sciences, 288(1944), 20202888. https://doi.org/10.1098/rspb.2020.2888
Lynx lynx	Length of small intestine, cecum, and large intestine	NA	NA	No		McGrosky, A., Navarrete, A., Isler, K., Langer, P., & Clauss, M. (2016). Gross intestinal morphometry and allometry in Carnivora. European Journal of Wildlife Research, 62(4), 395–405. https://doi.org/10.1007/s10344-016-1011-3
Lynx rufus	Length of one or more GIT sections	NA	NA	No		Duque-Correa, M. J., Codron, D., Meloro, C., McGrosky, A., Schiffmann, C., Edwards, M. S., & Clauss, M. (2021). Mammalian intestinal allometry, phylogeny, trophic level and climate. Proceedings of the Royal Society B: Biological Sciences, 288(1944), 20202888. https://doi.org/10.1098/rspb.2020.2888
Lyroderma lyra	Length of small intestine	NA	NA	No		Caviedes-Vidal, E., McWhorter, T. J., Lavin, S. R., Chediack, J. G., Tracy, C. R., & Karasov, W. H. (2007). The digestive adaptation of flying vertebrates: High intestinal paracellular absorption compensates for smaller guts. Proceedings of the National Academy of Sciences, 104(48), 19132–19137. https://doi.org/10.1073/pnas.0703159104
Lyroderma lyra	Length of one or more GIT sections	NA	NA	No		Duque-Correa, M. J., Codron, D., Meloro, C., McGrosky, A., Schiffmann, C., Edwards, M. S., & Clauss, M. (2021). Mammalian intestinal allometry, phylogeny, trophic level and climate. Proceedings of the Royal Society B: Biological Sciences, 288(1944), 20202888. https://doi.org/10.1098/rspb.2020.2888
Lyroderma lyra	Total GIT length	NA	NA	No		Jones, K. E., & MacLarnon, A. M. (2004). Affording larger brains: Testing hypotheses of mammalian brain evolution on bats. The American Naturalist, 164(1), E20–E31. https://doi.org/10.1086/421334
Macaca arctoides	Length of one or more GIT sections	NA	NA	No		Duque-Correa, M. J., Codron, D., Meloro, C., McGrosky, A., Schiffmann, C., Edwards, M. S., & Clauss, M. (2021). Mammalian intestinal allometry, phylogeny, trophic level and climate. Proceedings of the Royal Society B: Biological Sciences, 288(1944), 20202888. https://doi.org/10.1098/rspb.2020.2888
Macaca arctoides	Length of small intestine, large intestine, colon, and cecum	NA	NA	No		McGrosky, A., Meloro, C., Navarrete, A., Heldstab, S. A., Kitchener, A. C., Isler, K., & Clauss, M. (2019). Gross intestinal morphometry and allometry in primates. American Journal of Primatology, 81(8), e23035. https://doi.org/10.1002/ajp.23035
Macaca cyclopis	Length of one or more GIT sections	NA	NA	No		Duque-Correa, M. J., Codron, D., Meloro, C., McGrosky, A., Schiffmann, C., Edwards, M. S., & Clauss, M. (2021). Mammalian intestinal allometry, phylogeny, trophic level and climate. Proceedings of the Royal Society B: Biological Sciences, 288(1944), 20202888. https://doi.org/10.1098/rspb.2020.2888
Macaca cyclopis	Length of small intestine, large intestine, colon, and cecum	NA	NA	No		McGrosky, A., Meloro, C., Navarrete, A., Heldstab, S. A., Kitchener, A. C., Isler, K., & Clauss, M. (2019). Gross intestinal morphometry and allometry in primates. American Journal of Primatology, 81(8), e23035. https://doi.org/10.1002/ajp.23035
Macaca fascicularis	Weight of all GIT sections	NA	Surface area and volume of all GIT sections	No		Chivers, D. J., & Hladik, C. M. (1980). Morphology of the gastrointestinal tract in primates: Comparisons with other mammals in relation to diet. Journal of Morphology, 166(3), 337–386. https://doi.org/10.1002/jmor.1051660306
Macaca fascicularis	Mass of all GIT sections	NA	Intestinal nominal surface area, volume of all GIT sections	No		Lavin, S. R., Karasov, W. H., Ives, A. R., Middleton, K. M., & Garland Jr., T. (2008). Morphometrics of the avian small intestine compared with that of nonflying mammals: A phylogenetic approach. Physiological and Biochemical Zoology, 81(5), 526–550. https://doi.org/10.1086/590395
Macaca fuscata	Length of one or more GIT sections	NA	NA	No		Duque-Correa, M. J., Codron, D., Meloro, C., McGrosky, A., Schiffmann, C., Edwards, M. S., & Clauss, M. (2021). Mammalian intestinal allometry, phylogeny, trophic level and climate. Proceedings of the Royal Society B: Biological Sciences, 288(1944), 20202888. https://doi.org/10.1098/rspb.2020.2888
Macaca fuscata	Length of small intestine, large intestine, colon, and cecum	NA	NA	No		McGrosky, A., Meloro, C., Navarrete, A., Heldstab, S. A., Kitchener, A. C., Isler, K., & Clauss, M. (2019). Gross intestinal morphometry and allometry in primates. American Journal of Primatology, 81(8), e23035. https://doi.org/10.1002/ajp.23035
Macaca mulatta	Weight of all GIT sections	NA	Surface area and volume of all GIT sections	No		Chivers, D. J., & Hladik, C. M. (1980). Morphology of the gastrointestinal tract in primates: Comparisons with other mammals in relation to diet. Journal of Morphology, 166(3), 337–386. https://doi.org/10.1002/jmor.1051660306
Macaca mulatta	Mass of all GIT sections	NA	Intestinal nominal surface area, volume of all GIT sections	No		Lavin, S. R., Karasov, W. H., Ives, A. R., Middleton, K. M., & Garland Jr., T. (2008). Morphometrics of the avian small intestine compared with that of nonflying mammals: A phylogenetic approach. Physiological and Biochemical Zoology, 81(5), 526–550. https://doi.org/10.1086/590395
Macaca nigra	Length of one or more GIT sections	NA	NA	No		Duque-Correa, M. J., Codron, D., Meloro, C., McGrosky, A., Schiffmann, C., Edwards, M. S., & Clauss, M. (2021). Mammalian intestinal allometry, phylogeny, trophic level and climate. Proceedings of the Royal Society B: Biological Sciences, 288(1944), 20202888. https://doi.org/10.1098/rspb.2020.2888
Macaca nigra	Length of small intestine, large intestine, colon, and cecum	NA	NA	No		McGrosky, A., Meloro, C., Navarrete, A., Heldstab, S. A., Kitchener, A. C., Isler, K., & Clauss, M. (2019). Gross intestinal morphometry and allometry in primates. American Journal of Primatology, 81(8), e23035. https://doi.org/10.1002/ajp.23035
Macaca sylvanus	Length of one or more GIT sections	NA	NA	No		Duque-Correa, M. J., Codron, D., Meloro, C., McGrosky, A., Schiffmann, C., Edwards, M. S., & Clauss, M. (2021). Mammalian intestinal allometry, phylogeny, trophic level and climate. Proceedings of the Royal Society B: Biological Sciences, 288(1944), 20202888. https://doi.org/10.1098/rspb.2020.2888
Macaca sylvanus	Length of small intestine, large intestine, colon, and cecum	NA	NA	No		McGrosky, A., Meloro, C., Navarrete, A., Heldstab, S. A., Kitchener, A. C., Isler, K., & Clauss, M. (2019). Gross intestinal morphometry and allometry in primates. American Journal of Primatology, 81(8), e23035. https://doi.org/10.1002/ajp.23035
Macropus fuliginosus	Length of small intestine, large intestine, and cecum	Villi density, base width, thickness, and height	Mucosal surface area	No		Beddard, F. E. (1908). On the anatomy of Antechinomys and some other marsupials, with special reference to the intestinal tract and mesenteries of these and other mammals. Proceedings of the Zoological Society of London, 78(3), 561–605. https://doi.org/10.1111/j.1469-7998.1908.tb07392.x
Macropus fuliginosus	Length and wet mass (without contents) of small intestine, cecum, and colon	NA	NA	No	Wild	Munn, A. J., Snelling, E. P., Taggart, D. A., & Seymour, R. S. (2021). Ontogenetic scaling of the gastrointestinal tract of a marsupial foregut fermenter, the western grey kangaroo Macropus fuliginosus melanops. Journal of Comparative Physiology B, 191(2), 371–383. https://doi.org/10.1007/s00360-020-01333-x
Macropus giganteus	Length of small intestine, large intestine, and cecum	Villi density, base width, thickness, and height	Mucosal surface area	No		Beddard, F. E. (1908). On the anatomy of Antechinomys and some other marsupials, with special reference to the intestinal tract and mesenteries of these and other mammals. Proceedings of the Zoological Society of London, 78(3), 561–605. https://doi.org/10.1111/j.1469-7998.1908.tb07392.x
Macropus giganteus	Length of one or more GIT sections	NA	NA	No		Duque-Correa, M. J., Codron, D., Meloro, C., McGrosky, A., Schiffmann, C., Edwards, M. S., & Clauss, M. (2021). Mammalian intestinal allometry, phylogeny, trophic level and climate. Proceedings of the Royal Society B: Biological Sciences, 288(1944), 20202888. https://doi.org/10.1098/rspb.2020.2888
Macroscelides proboscideus	Length of one or more GIT sections	NA	NA	No		Duque-Correa, M. J., Codron, D., Meloro, C., McGrosky, A., Schiffmann, C., Edwards, M. S., & Clauss, M. (2021). Mammalian intestinal allometry, phylogeny, trophic level and climate. Proceedings of the Royal Society B: Biological Sciences, 288(1944), 20202888. https://doi.org/10.1098/rspb.2020.2888
Macroscelides proboscideus	Length of small intestine, cecum, and colon	NA	Volume of small intestine, cecum, and colon	No		Langer, P. (2017). Comparative anatomy of the gastrointestinal tract in eutheria: Taxonomy, biogeography and food. Walter de Gruyter.
Macroscelides proboscideus	Length of small intestine, cecum, and large intestine	NA	NA	No		Lavin, S. R., Karasov, W. H., Ives, A. R., Middleton, K. M., & Garland Jr., T. (2008). Morphometrics of the avian small intestine compared with that of nonflying mammals: A phylogenetic approach. Physiological and Biochemical Zoology, 81(5), 526–550. https://doi.org/10.1086/590395
Macroscelides proboscideus	Length of all GIT sections	NA	Stomach and cecal capacity, pH of stomach, small intestine, and cecum	Yes	Wild caught and maintained in lab	Spinks, A. C., & Perrin, M. R. (1995). The digestive tract of Macroscelides proboscideus and the effects of diet quality on gut dimensions. South African Journal of Zoology, 30(2), 33–36. https://doi.org/10.1080/02541858.1995.11448369
Macrotarsomys bastardi	Relative length of small intestine, cecum, and colon	NA	NA	No		Langer, P. (2017). Comparative anatomy of the gastrointestinal tract in eutheria: Taxonomy, biogeography and food. Walter de Gruyter.
Macrotarsomys bastardi	Relative lengths of one or more GIT sections	NA	NA	No		Nikolaevich. (1967). Evoliutsiia pishchevaritel’noi sistemy gryzunov (mysheobraznye): Evolution of the alimentary system myomorph rodents. 1967
Macrotarsomys ingens	Relative lengths of one or more GIT sections	NA	NA	No		Nikolaevich. (1967). Evoliutsiia pishchevaritel’noi sistemy gryzunov (mysheobraznye): Evolution of the alimentary system myomorph rodents. 1967
Macrotis lagotis	Length of one or more GIT sections	NA	NA	No		Duque-Correa, M. J., Codron, D., Meloro, C., McGrosky, A., Schiffmann, C., Edwards, M. S., & Clauss, M. (2021). Mammalian intestinal allometry, phylogeny, trophic level and climate. Proceedings of the Royal Society B: Biological Sciences, 288(1944), 20202888. https://doi.org/10.1098/rspb.2020.2888
Macrotis lagotis	Length of small intestine, cecum, and large intestine	NA	Mass of cecum, retention time	No		Lavin, S. R., Karasov, W. H., Ives, A. R., Middleton, K. M., & Garland Jr., T. (2008). Morphometrics of the avian small intestine compared with that of nonflying mammals: A phylogenetic approach. Physiological and Biochemical Zoology, 81(5), 526–550. https://doi.org/10.1086/590395
Madoqua kirkii	Length of one or more GIT sections	NA	NA	No		Duque-Correa, M. J., Codron, D., Meloro, C., McGrosky, A., Schiffmann, C., Edwards, M. S., & Clauss, M. (2021). Mammalian intestinal allometry, phylogeny, trophic level and climate. Proceedings of the Royal Society B: Biological Sciences, 288(1944), 20202888. https://doi.org/10.1098/rspb.2020.2888
Madoqua kirkii	Length of small intestine, large intestine, colon, and cecum	NA	NA	No	Wild or captive/ domestic	McGrosky, A., Codron, D., Müller, D. W. H., Navarrete, A., Isler, K., Hofmann, R. R., & Clauss, M. (2019). Gross intestinal morphometry and allometry in ruminants. Journal of Morphology, 280(9), 1254–1266. https://doi.org/10.1002/jmor.21028
Madoqua saltiana	Length of one or more GIT sections	NA	NA	No		Duque-Correa, M. J., Codron, D., Meloro, C., McGrosky, A., Schiffmann, C., Edwards, M. S., & Clauss, M. (2021). Mammalian intestinal allometry, phylogeny, trophic level and climate. Proceedings of the Royal Society B: Biological Sciences, 288(1944), 20202888. https://doi.org/10.1098/rspb.2020.2888
Madoqua saltiana	Length of small intestine, large intestine, colon, and cecum	NA	NA	No	Wild or captive/ domestic	McGrosky, A., Codron, D., Müller, D. W. H., Navarrete, A., Isler, K., Hofmann, R. R., & Clauss, M. (2019). Gross intestinal morphometry and allometry in ruminants. Journal of Morphology, 280(9), 1254–1266. https://doi.org/10.1002/jmor.21028
Mandrillus sphinx	Length of one or more GIT sections	NA	NA	No		Duque-Correa, M. J., Codron, D., Meloro, C., McGrosky, A., Schiffmann, C., Edwards, M. S., & Clauss, M. (2021). Mammalian intestinal allometry, phylogeny, trophic level and climate. Proceedings of the Royal Society B: Biological Sciences, 288(1944), 20202888. https://doi.org/10.1098/rspb.2020.2888
Mandrillus sphinx	Length of small intestine, large intestine, colon, and cecum	NA	NA	No		McGrosky, A., Meloro, C., Navarrete, A., Heldstab, S. A., Kitchener, A. C., Isler, K., & Clauss, M. (2019). Gross intestinal morphometry and allometry in primates. American Journal of Primatology, 81(8), e23035. https://doi.org/10.1002/ajp.23035
Manis crassicaudata	Length of one or more GIT sections	NA	NA	No		Duque-Correa, M. J., Codron, D., Meloro, C., McGrosky, A., Schiffmann, C., Edwards, M. S., & Clauss, M. (2021). Mammalian intestinal allometry, phylogeny, trophic level and climate. Proceedings of the Royal Society B: Biological Sciences, 288(1944), 20202888. https://doi.org/10.1098/rspb.2020.2888
Manis pentadactyla	Length of one or more GIT sections	NA	NA	No		Duque-Correa, M. J., Codron, D., Meloro, C., McGrosky, A., Schiffmann, C., Edwards, M. S., & Clauss, M. (2021). Mammalian intestinal allometry, phylogeny, trophic level and climate. Proceedings of the Royal Society B: Biological Sciences, 288(1944), 20202888. https://doi.org/10.1098/rspb.2020.2888
Marmosa demerarae	Length of one or more GIT sections	NA	NA	No		Duque-Correa, M. J., Codron, D., Meloro, C., McGrosky, A., Schiffmann, C., Edwards, M. S., & Clauss, M. (2021). Mammalian intestinal allometry, phylogeny, trophic level and climate. Proceedings of the Royal Society B: Biological Sciences, 288(1944), 20202888. https://doi.org/10.1098/rspb.2020.2888
Marmosa demerarae	Length of all GIT sections	NA	NA	No	Wild or captive/ domestic	Santori, R. T., Moraes, D. A. D., & Cerqueira, R. (2004). Comparative gross morphology of the digestive tract in ten Didelphidae marsupial species. Mamm, 68(1), 27–36. https://doi.org/10.1515/mamm.2004.004
Marmosops incanus	Length of one or more GIT sections	NA	NA	No		Duque-Correa, M. J., Codron, D., Meloro, C., McGrosky, A., Schiffmann, C., Edwards, M. S., & Clauss, M. (2021). Mammalian intestinal allometry, phylogeny, trophic level and climate. Proceedings of the Royal Society B: Biological Sciences, 288(1944), 20202888. https://doi.org/10.1098/rspb.2020.2888
Marmosops incanus	Length of all GIT sections	NA	NA	No	Wild or captive/ domestic	Santori, R. T., Moraes, D. A. D., & Cerqueira, R. (2004). Comparative gross morphology of the digestive tract in ten Didelphidae marsupial species. Mamm, 68(1), 27–36. https://doi.org/10.1515/mamm.2004.004
Marmota baibacina	Relative length of small intestine, cecum, and colon	NA	NA	No		Langer, P. (2017). Comparative anatomy of the gastrointestinal tract in eutheria: Taxonomy, biogeography and food. Walter de Gruyter.
Marmota caudata	Relative length of small intestine, cecum, and colon	NA	NA	No		Langer, P. (2017). Comparative anatomy of the gastrointestinal tract in eutheria: Taxonomy, biogeography and food. Walter de Gruyter.
Marmota marmota	Length and wet mass (with and without contents) of all GIT sections	Mucosal thickness	Microbiota composition	Yes	Wild	Hume, I. D., Beiglböck, C., Ruf T., Frey-Roos, F., Bruns, U., & Arnold, W. (2002). Seasonal changes in morphology and function of the gastrointestinal tract of free-living alpine marmots (Marmota marmota). Journal of Comparative Physiology B: Biochemical, Systemic, and Environmental Physiology, 172(3), 197–207. https://doi.org/10.1007/s00360-001-0240-1
Marmota marmota	Length of small intestine, cecum, and colon	NA	NA	No		Lovegrove, B. G. (2010). The allometry of rodent intestines. Journal of Comparative Physiology B, 180(5), 741–755. https://doi.org/10.1007/s00360-009-0437-2
Marmota monax	Length of one or more GIT sections	NA	NA	No		Duque-Correa, M. J., Codron, D., Meloro, C., McGrosky, A., Schiffmann, C., Edwards, M. S., & Clauss, M. (2021). Mammalian intestinal allometry, phylogeny, trophic level and climate. Proceedings of the Royal Society B: Biological Sciences, 288(1944), 20202888. https://doi.org/10.1098/rspb.2020.2888
Martes americana	Length of one or more GIT sections	NA	NA	No		Duque-Correa, M. J., Codron, D., Meloro, C., McGrosky, A., Schiffmann, C., Edwards, M. S., & Clauss, M. (2021). Mammalian intestinal allometry, phylogeny, trophic level and climate. Proceedings of the Royal Society B: Biological Sciences, 288(1944), 20202888. https://doi.org/10.1098/rspb.2020.2888
Martes americana	Length of small intestine	NA	NA	No		McGrosky, A., Navarrete, A., Isler, K., Langer, P., & Clauss, M. (2016). Gross intestinal morphometry and allometry in Carnivora. European Journal of Wildlife Research, 62(4), 395–405. https://doi.org/10.1007/s10344-016-1011-3
Martes americana	Length of intestine, wet mass (with contents) of intestine	NA	NA	No		Schieck, Jim. O., & Millar, J. S. (1985). Alimentary tract measurements as indicators of diets of small mammals. Mammalia, 49(1), 93–104.
Martes foina	Length of one or more GIT sections	NA	NA	No		Duque-Correa, M. J., Codron, D., Meloro, C., McGrosky, A., Schiffmann, C., Edwards, M. S., & Clauss, M. (2021). Mammalian intestinal allometry, phylogeny, trophic level and climate. Proceedings of the Royal Society B: Biological Sciences, 288(1944), 20202888. https://doi.org/10.1098/rspb.2020.2888
Martes foina	Total intestine length	NA	NA	No		McGrosky, A., Navarrete, A., Isler, K., Langer, P., & Clauss, M. (2016). Gross intestinal morphometry and allometry in Carnivora. European Journal of Wildlife Research, 62(4), 395–405. https://doi.org/10.1007/s10344-016-1011-3
Martes martes	Length of one or more GIT sections	NA	NA	No		Duque-Correa, M. J., Codron, D., Meloro, C., McGrosky, A., Schiffmann, C., Edwards, M. S., & Clauss, M. (2021). Mammalian intestinal allometry, phylogeny, trophic level and climate. Proceedings of the Royal Society B: Biological Sciences, 288(1944), 20202888. https://doi.org/10.1098/rspb.2020.2888
Martes martes	Total intestine length	NA	NA	No		McGrosky, A., Navarrete, A., Isler, K., Langer, P., & Clauss, M. (2016). Gross intestinal morphometry and allometry in Carnivora. European Journal of Wildlife Research, 62(4), 395–405. https://doi.org/10.1007/s10344-016-1011-3
Mastomys natalensis	Length of one or more GIT sections	NA	NA	No		Duque-Correa, M. J., Codron, D., Meloro, C., McGrosky, A., Schiffmann, C., Edwards, M. S., & Clauss, M. (2021). Mammalian intestinal allometry, phylogeny, trophic level and climate. Proceedings of the Royal Society B: Biological Sciences, 288(1944), 20202888. https://doi.org/10.1098/rspb.2020.2888
Mastomys natalensis	Length of total intestine (small intestine plus large intestine)	NA	NA	Yes	Wild	Korn, H. (1992). Intestine lengths of Southern African savanna rodents and insectivores: Intra‐ and interspecific comparisons. Journal of Zoology, 228(3), 455–460. https://doi.org/10.1111/j.1469-7998.1992.tb04448.x
Mastomys natalensis	Relative length of small intestine, cecum, and colon	NA	NA	No		Langer, P. (2017). Comparative anatomy of the gastrointestinal tract in eutheria: Taxonomy, biogeography and food. Walter de Gruyter.
Mazama americana	Length of one or more GIT sections	NA	NA	No		Duque-Correa, M. J., Codron, D., Meloro, C., McGrosky, A., Schiffmann, C., Edwards, M. S., & Clauss, M. (2021). Mammalian intestinal allometry, phylogeny, trophic level and climate. Proceedings of the Royal Society B: Biological Sciences, 288(1944), 20202888. https://doi.org/10.1098/rspb.2020.2888
Mazama americana	Length of small intestine, large intestine, colon, and cecum	NA	NA	No	Wild or captive/ domestic	McGrosky, A., Codron, D., Müller, D. W. H., Navarrete, A., Isler, K., Hofmann, R. R., & Clauss, M. (2019). Gross intestinal morphometry and allometry in ruminants. Journal of Morphology, 280(9), 1254–1266. https://doi.org/10.1002/jmor.21028
Megaderma spasma	Length of small intestine	NA	Small intestine nominal surface area	No		Caviedes-Vidal, E., McWhorter, T. J., Lavin, S. R., Chediack, J. G., Tracy, C. R., & Karasov, W. H. (2007). The digestive adaptation of flying vertebrates: High intestinal paracellular absorption compensates for smaller guts. Proceedings of the National Academy of Sciences, 104(48), 19132–19137. https://doi.org/10.1073/pnas.0703159104
Megaderma spasma	Length of one or more GIT sections	NA	NA	No		Duque-Correa, M. J., Codron, D., Meloro, C., McGrosky, A., Schiffmann, C., Edwards, M. S., & Clauss, M. (2021). Mammalian intestinal allometry, phylogeny, trophic level and climate. Proceedings of the Royal Society B: Biological Sciences, 288(1944), 20202888. https://doi.org/10.1098/rspb.2020.2888
Megaderma spasma	Total GIT length	NA	NA	No		Jones, K. E., & MacLarnon, A. M. (2004). Affording larger brains: Testing hypotheses of mammalian brain evolution on bats. The American Naturalist, 164(1), E20–E31. https://doi.org/10.1086/421334
Megascapheus bulbivorus	Relative length of small intestine, cecum, and colon	NA	NA	No		Langer, P. (2017). Comparative anatomy of the gastrointestinal tract in eutheria: Taxonomy, biogeography and food. Walter de Gruyter.
Megascapheus bulbivorus	Relative lengths of one or more GIT sections	NA	NA	No		Nikolaevich. (1967). Evoliutsiia pishchevaritel’noi sistemy gryzunov (mysheobraznye): Evolution of the alimentary system myomorph rodents. 1967
Meles meles	Length of one or more GIT sections	NA	NA	No		Duque-Correa, M. J., Codron, D., Meloro, C., McGrosky, A., Schiffmann, C., Edwards, M. S., & Clauss, M. (2021). Mammalian intestinal allometry, phylogeny, trophic level and climate. Proceedings of the Royal Society B: Biological Sciences, 288(1944), 20202888. https://doi.org/10.1098/rspb.2020.2888
Meles meles	Length and mass of small intestine and colon	NA	Surface area of small intestine and colon	No		Langer, P. (2017). Comparative anatomy of the gastrointestinal tract in eutheria: Taxonomy, biogeography and food. Walter de Gruyter.
Meles meles	Total intestine length	NA	NA	No		McGrosky, A., Navarrete, A., Isler, K., Langer, P., & Clauss, M. (2016). Gross intestinal morphometry and allometry in Carnivora. European Journal of Wildlife Research, 62(4), 395–405. https://doi.org/10.1007/s10344-016-1011-3
Menetes berdmorei	Relative length of small intestine, cecum, and colon	NA	NA	No		Langer, P. (2017). Comparative anatomy of the gastrointestinal tract in eutheria: Taxonomy, biogeography and food. Walter de Gruyter.
Mephitis mephitis	Length of one or more GIT sections	NA	NA	No		Duque-Correa, M. J., Codron, D., Meloro, C., McGrosky, A., Schiffmann, C., Edwards, M. S., & Clauss, M. (2021). Mammalian intestinal allometry, phylogeny, trophic level and climate. Proceedings of the Royal Society B: Biological Sciences, 288(1944), 20202888. https://doi.org/10.1098/rspb.2020.2888
Mephitis mephitis	Total intestine length	NA	NA	No		McGrosky, A., Navarrete, A., Isler, K., Langer, P., & Clauss, M. (2016). Gross intestinal morphometry and allometry in Carnivora. European Journal of Wildlife Research, 62(4), 395–405. https://doi.org/10.1007/s10344-016-1011-3
Mephitis mephitis	Length of intestine, wet mass (with contents) of intestine	NA	NA	No		Schieck, Jim. O., & Millar, J. S. (1985). Alimentary tract measurements as indicators of diets of small mammals. Mammalia, 49(1), 93–104.
Meriones crassus	Length of one or more GIT sections	NA	NA	No		Duque-Correa, M. J., Codron, D., Meloro, C., McGrosky, A., Schiffmann, C., Edwards, M. S., & Clauss, M. (2021). Mammalian intestinal allometry, phylogeny, trophic level and climate. Proceedings of the Royal Society B: Biological Sciences, 288(1944), 20202888. https://doi.org/10.1098/rspb.2020.2888
Meriones crassus	Relative length of small intestine, cecum, and colon	NA	NA	No		Langer, P. (2017). Comparative anatomy of the gastrointestinal tract in eutheria: Taxonomy, biogeography and food. Walter de Gruyter.
Meriones crassus	Length of small intestine, cecum, and colon	NA	NA	No	Wild	Naumova, E. I., Chistova, T. Y., Zharova, G. K., Kam, M., Khokhlova, I. S., Krasnov, B. R., & Degen, A. A. (2019). Energy requirements, length of digestive tract compartments and body mass in six gerbilline rodents of the Negev Desert. Zoology, 137, 125715. https://doi.org/10.1016/j.zool.2019.125715
Meriones crassus	Relative mass of all GIT sections and total GIT	NA	NA	Yes	Lab	Naumova, E. I., Chistova, T. Yu., & Zharova, G. K. (2023). Body and digestive tract sizes in small phytophagous mammals: Influence of ecological and physiological factors. Biology Bulletin, 50(3), 426–436. https://doi.org/10.1134/S1062359023700279
Meriones crassus	Relative lengths of one or more GIT sections	NA	NA	No		Nikolaevich. (1967). Evoliutsiia pishchevaritel’noi sistemy gryzunov (mysheobraznye): Evolution of the alimentary system myomorph rodents. 1967
Meriones libycus	Length of one or more GIT sections	NA	NA	No		Duque-Correa, M. J., Codron, D., Meloro, C., McGrosky, A., Schiffmann, C., Edwards, M. S., & Clauss, M. (2021). Mammalian intestinal allometry, phylogeny, trophic level and climate. Proceedings of the Royal Society B: Biological Sciences, 288(1944), 20202888. https://doi.org/10.1098/rspb.2020.2888
Meriones libycus	Relative length of small intestine, cecum, and colon	NA	NA	No		Langer, P. (2017). Comparative anatomy of the gastrointestinal tract in eutheria: Taxonomy, biogeography and food. Walter de Gruyter.
Meriones libycus	Relative lengths of one or more GIT sections	NA	NA	No		Nikolaevich. (1967). Evoliutsiia pishchevaritel’noi sistemy gryzunov (mysheobraznye): Evolution of the alimentary system myomorph rodents. 1967
Meriones libycus	Relative lengths of one or more GIT sections	NA	NA	No		Nikolaevich. (1967). Evoliutsiia pishchevaritel’noi sistemy gryzunov (mysheobraznye): Evolution of the alimentary system myomorph rodents. 1967
Meriones libycus	Length and circumference of all GIT sections, weight of total GIT	NA	Basal and luminal surface area of all GIT sections	No	Wild	Walters, J., Marais, S., Johnson, O., Bennett, N. C., Alagaili, A. N., Mohammed, O. B., & Kotzé, S. H. (2014). The comparative gastrointestinal morphology of five species of muroid rodents found in Saudi Arabia: Comparative gastrointestinal morphology. Journal of Morphology, 275(9), 980–990. https://doi.org/10.1002/jmor.20270
Meriones meridianus	Length of all GIT sections	NA	NA	No	Wild	Chapman, O. S. (unpublished data)
Meriones meridianus	Relative length of small intestine, cecum, and colon	NA	NA	No		Langer, P. (2017). Comparative anatomy of the gastrointestinal tract in eutheria: Taxonomy, biogeography and food. Walter de Gruyter.
Meriones meridianus	Relative lengths of one or more GIT sections	NA	NA	No		Nikolaevich. (1967). Evoliutsiia pishchevaritel’noi sistemy gryzunov (mysheobraznye): Evolution of the alimentary system myomorph rodents. 1967
Meriones persicus	Relative length of small intestine, cecum, and colon	NA	NA	No		Langer, P. (2017). Comparative anatomy of the gastrointestinal tract in eutheria: Taxonomy, biogeography and food. Walter de Gruyter.
Meriones persicus	Relative lengths of one or more GIT sections	NA	NA	No		Nikolaevich. (1967). Evoliutsiia pishchevaritel’noi sistemy gryzunov (mysheobraznye): Evolution of the alimentary system myomorph rodents. 1967
Meriones rex	Length of one or more GIT sections	NA	NA	No		Duque-Correa, M. J., Codron, D., Meloro, C., McGrosky, A., Schiffmann, C., Edwards, M. S., & Clauss, M. (2021). Mammalian intestinal allometry, phylogeny, trophic level and climate. Proceedings of the Royal Society B: Biological Sciences, 288(1944), 20202888. https://doi.org/10.1098/rspb.2020.2888
Meriones rex	Length and circumference of all GIT sections, weight of total GIT	NA	Basal and luminal surface area of all GIT sections	No	Wild	Walters, J., Marais, S., Johnson, O., Bennett, N. C., Alagaili, A. N., Mohammed, O. B., & Kotzé, S. H. (2014). The comparative gastrointestinal morphology of five species of muroid rodents found in Saudi Arabia: Comparative gastrointestinal morphology. Journal of Morphology, 275(9), 980–990. https://doi.org/10.1002/jmor.20270
Meriones shawii	Relative length of small intestine, cecum, and colon	NA	NA	No		Langer, P. (2017). Comparative anatomy of the gastrointestinal tract in eutheria: Taxonomy, biogeography and food. Walter de Gruyter.
Meriones shawii	Relative lengths of one or more GIT sections	NA	NA	No		Nikolaevich. (1967). Evoliutsiia pishchevaritel’noi sistemy gryzunov (mysheobraznye): Evolution of the alimentary system myomorph rodents. 1967
Meriones tamariscinus	Relative length of small intestine, cecum, and colon	NA	NA	No		Langer, P. (2017). Comparative anatomy of the gastrointestinal tract in eutheria: Taxonomy, biogeography and food. Walter de Gruyter.
Meriones tamariscinus	Relative lengths of one or more GIT sections	NA	NA	No		Nikolaevich. (1967). Evoliutsiia pishchevaritel’noi sistemy gryzunov (mysheobraznye): Evolution of the alimentary system myomorph rodents. 1967
Meriones tristrami	Relative length of small intestine, cecum, and colon	NA	NA	No		Langer, P. (2017). Comparative anatomy of the gastrointestinal tract in eutheria: Taxonomy, biogeography and food. Walter de Gruyter.
Meriones tristrami	Relative lengths of one or more GIT sections	NA	NA	No		Nikolaevich. (1967). Evoliutsiia pishchevaritel’noi sistemy gryzunov (mysheobraznye): Evolution of the alimentary system myomorph rodents. 1967
Meriones unguiculatus	Length of small intestine	NA	Small intestine nominal surface area	No		Caviedes-Vidal, E., McWhorter, T. J., Lavin, S. R., Chediack, J. G., Tracy, C. R., & Karasov, W. H. (2007). The digestive adaptation of flying vertebrates: High intestinal paracellular absorption compensates for smaller guts. Proceedings of the National Academy of Sciences, 104(48), 19132–19137. https://doi.org/10.1073/pnas.0703159104
Meriones unguiculatus	Length of all GIT sections	NA	NA	No	Wild	Chapman, O. S. (unpublished data)
Meriones unguiculatus	Length of one or more GIT sections	NA	NA	No		Duque-Correa, M. J., Codron, D., Meloro, C., McGrosky, A., Schiffmann, C., Edwards, M. S., & Clauss, M. (2021). Mammalian intestinal allometry, phylogeny, trophic level and climate. Proceedings of the Royal Society B: Biological Sciences, 288(1944), 20202888. https://doi.org/10.1098/rspb.2020.2888
Meriones unguiculatus	Relative length of small intestine, cecum, and colon	NA	Volume and surface area of small intestine, cecum, and colon	No		Langer, P. (2017). Comparative anatomy of the gastrointestinal tract in eutheria: Taxonomy, biogeography and food. Walter de Gruyter.
Meriones unguiculatus	Length of small intestine, cecum, and large intestine	NA	Intestinal nominal surface area, volume of small intestine, cecum, and large intestine, retention time	No		Lavin, S. R., Karasov, W. H., Ives, A. R., Middleton, K. M., & Garland Jr., T. (2008). Morphometrics of the avian small intestine compared with that of nonflying mammals: A phylogenetic approach. Physiological and Biochemical Zoology, 81(5), 526–550. https://doi.org/10.1086/590395
Meriones unguiculatus	Length and wet mass (without contents) of small intestine	NA	Intestinal sucrase, maltase, and aminopeptidase-N activity	Yes	Wild caught and maintained in lab	Liu, Q.-S., Zhang, Z.-Q., Caviedes-Vidal, E., & Wang, D.-H. (2013). Seasonal plasticity of gut morphology and small intestinal enzymes in free-living Mongolian gerbils. Journal of Comparative Physiology B, 183(4), 511–523. https://doi.org/10.1007/s00360-012-0726-z
Meriones unguiculatus	Length of small intestine, cecum, and colon	NA	NA	No		Lovegrove, B. G. (2010). The allometry of rodent intestines. Journal of Comparative Physiology B, 180(5), 741–755. https://doi.org/10.1007/s00360-009-0437-2
Meriones unguiculatus	Relative lengths of one or more GIT sections	NA	NA	No		Nikolaevich. (1967). Evoliutsiia pishchevaritel’noi sistemy gryzunov (mysheobraznye): Evolution of the alimentary system myomorph rodents. 1967
Meriones unguiculatus	Length, wet mass (with and without contents), and dry mass of all GIT sections	NA	Digesta passage rate, digestibility of fiber	Yes	Captive/ domestic	Pei, Y., Wang, D., & Hume, I. D. (2001). Effects of dietary fibre on digesta passage, nutrient digestibility, and gastrointestinal tract morphology in the granivorous Mongolian gerbil (Meriones unguiculatus). Physiological and Biochemical Zoology, 74(5), 742–749. https://doi.org/10.1086/322928
Meriones unguiculatus	Length, wet mass (with and without contents), and dry mass of all GIT sections	NA	Serum leptin levels	Yes	Lab	Zhao, Z., & Wang, D. (2009). Plasticity in the physiological energetics of Mongolian gerbils is associated with diet quality. Physiological and Biochemical Zoology, 82(5), 504–515. https://doi.org/10.1086/603630
Meriones vinogradovi	Relative length of small intestine, cecum, and colon	NA	NA	No		Langer, P. (2017). Comparative anatomy of the gastrointestinal tract in eutheria: Taxonomy, biogeography and food. Walter de Gruyter.
Meriones vinogradovi	Relative lengths of one or more GIT sections	NA	NA	No		Nikolaevich. (1967). Evoliutsiia pishchevaritel’noi sistemy gryzunov (mysheobraznye): Evolution of the alimentary system myomorph rodents. 1967
Mesechinus dauuricus	Length of all GIT sections	NA	NA	No	Wild	Chapman, O. S. (unpublished data)
Mesembriomys gouldii	Length of small intestine, cecum, and large intestine	NA	NA	No		Speight, K. N., Kokkinn, M. J., & Breed, W. G. (2016). The gastrointestinal tract of the Australian water rat (Hydromys chrysogaster) – its morphological adaptations to a carnivorous diet. Australian Mammalogy, 38(1), 52–57. https://doi.org/10.1071/AM15028
Mesocricetus auratus	Length of small intestine	NA	Small intestine nominal surface area	No		Caviedes-Vidal, E., McWhorter, T. J., Lavin, S. R., Chediack, J. G., Tracy, C. R., & Karasov, W. H. (2007). The digestive adaptation of flying vertebrates: High intestinal paracellular absorption compensates for smaller guts. Proceedings of the National Academy of Sciences, 104(48), 19132–19137. https://doi.org/10.1073/pnas.0703159104
Mesocricetus auratus	Length of small intestine	NA	Intestinal nominal surface area, volume of small intestine, retention time	No		Lavin, S. R., Karasov, W. H., Ives, A. R., Middleton, K. M., & Garland Jr., T. (2008). Morphometrics of the avian small intestine compared with that of nonflying mammals: A phylogenetic approach. Physiological and Biochemical Zoology, 81(5), 526–550. https://doi.org/10.1086/590395
Mesocricetus brandti	Relative length of small intestine, cecum, and colon	NA	NA	No		Langer, P. (2017). Comparative anatomy of the gastrointestinal tract in eutheria: Taxonomy, biogeography and food. Walter de Gruyter.
Mesocricetus brandti	Relative lengths of one or more GIT sections	NA	NA	No		Nikolaevich. (1967). Evoliutsiia pishchevaritel’noi sistemy gryzunov (mysheobraznye): Evolution of the alimentary system myomorph rodents. 1967
Mesocricetus raddei	Relative length of small intestine, cecum, and colon	NA	NA	No		Langer, P. (2017). Comparative anatomy of the gastrointestinal tract in eutheria: Taxonomy, biogeography and food. Walter de Gruyter.
Mesocricetus raddei	Relative lengths of one or more GIT sections	NA	NA	No		Nikolaevich. (1967). Evoliutsiia pishchevaritel’noi sistemy gryzunov (mysheobraznye): Evolution of the alimentary system myomorph rodents. 1967
Metachirus nudicaudatus	Length and relative length of all GIT sections	NA	NA	No		Cáceres, N. C. (n.d.). Comparative lengths of digestive tracts of seven didelphid marsupials (Mammalia) in relation to diet. Revista Brasileira de Zoologia, 22(1), 181–185. https://doi.org/10.1590/S0101-81752005000100021
Metachirus nudicaudatus	Length of one or more GIT sections	NA	NA	No		Duque-Correa, M. J., Codron, D., Meloro, C., McGrosky, A., Schiffmann, C., Edwards, M. S., & Clauss, M. (2021). Mammalian intestinal allometry, phylogeny, trophic level and climate. Proceedings of the Royal Society B: Biological Sciences, 288(1944), 20202888. https://doi.org/10.1098/rspb.2020.2888
Metachirus nudicaudatus	Length of all GIT sections	NA	NA	No	Wild or captive/ domestic	Santori, R. T., Moraes, D. A. D., & Cerqueira, R. (2004). Comparative gross morphology of the digestive tract in ten Didelphidae marsupial species. Mamm, 68(1), 27–36. https://doi.org/10.1515/mamm.2004.004
Micaelamys namaquensis	Length of one or more GIT sections	NA	NA	No		Duque-Correa, M. J., Codron, D., Meloro, C., McGrosky, A., Schiffmann, C., Edwards, M. S., & Clauss, M. (2021). Mammalian intestinal allometry, phylogeny, trophic level and climate. Proceedings of the Royal Society B: Biological Sciences, 288(1944), 20202888. https://doi.org/10.1098/rspb.2020.2888
Micaelamys namaquensis	Length of total intestine (small intestine plus large intestine)	NA	NA	Yes	Wild	Korn, H. (1992). Intestine lengths of Southern African savanna rodents and insectivores: Intra‐ and interspecific comparisons. Journal of Zoology, 228(3), 455–460. https://doi.org/10.1111/j.1469-7998.1992.tb04448.x
Micaelamys namaquensis	Relative length of small intestine, cecum, and colon	NA	NA	No		Langer, P. (2017). Comparative anatomy of the gastrointestinal tract in eutheria: Taxonomy, biogeography and food. Walter de Gruyter.
Micaelamys namaquensis	Length of small intestine, cecum, and large intestine	NA	Intestinal nominal surface area, volume of small intestine, cecum, and large intestine	No		Lavin, S. R., Karasov, W. H., Ives, A. R., Middleton, K. M., & Garland Jr., T. (2008). Morphometrics of the avian small intestine compared with that of nonflying mammals: A phylogenetic approach. Physiological and Biochemical Zoology, 81(5), 526–550. https://doi.org/10.1086/590395
Micaelamys namaquensis	Length of small intestine, cecum, and colon	NA	NA	No		Lovegrove, B. G. (2010). The allometry of rodent intestines. Journal of Comparative Physiology B, 180(5), 741–755. https://doi.org/10.1007/s00360-009-0437-2
Micaelamys namaquensis	Relative length of small intestine, cecum, and large intestine	NA	NA	No		Perrin, M. R., & Curtis, B. A. (1980). Comparative morphology of the digestive system of 19 species of Southern African myomorph rodents in relation to diet and evollltion. African Zoology, 15(1), 22–33.
Micaelamys namaquensis	Length of small intestine, cecum, and large intestine, wet mass (with and without contents) of stomach and cecum, total mass of GIT	NA	Volume of cecum	No	Wild	Woodall, P. F., & Mackie, R. I. (1987). Caecal size and function in the rock elephant shrew Elephantulus myurus (Insectivora, Macroscelididae) and the namaqua rock mouse Aethomys namaquensis (Rodentia, Muridae). Comparative Biochemistry and Physiology Part A: Physiology, 87(2), 311–314. https://doi.org/10.1016/0300-9629(87)90127-7
Mico argentatus	Length of one or more GIT sections	NA	NA	No		Duque-Correa, M. J., Codron, D., Meloro, C., McGrosky, A., Schiffmann, C., Edwards, M. S., & Clauss, M. (2021). Mammalian intestinal allometry, phylogeny, trophic level and climate. Proceedings of the Royal Society B: Biological Sciences, 288(1944), 20202888. https://doi.org/10.1098/rspb.2020.2888
Mico argentatus	Length of small intestine, large intestine, colon, and cecum	NA	NA	No		McGrosky, A., Meloro, C., Navarrete, A., Heldstab, S. A., Kitchener, A. C., Isler, K., & Clauss, M. (2019). Gross intestinal morphometry and allometry in primates. American Journal of Primatology, 81(8), e23035. https://doi.org/10.1002/ajp.23035
Microcavia australis	Wet mass (with and without contents) and dry mass of all GIT sections	NA	Nominal surface area of all GIT sections	Yes	Wild	Sassi, P. L., Borghi, C. E., & Bozinovic, F. (2007). Spatial and seasonal plasticity in digestive morphology of cavies (Microcavia australis) inhabiting habitats with different plant qualities. Journal of Mammalogy, 88(1), 165–172. https://doi.org/10.1644/06-MAMM-A-046R1.1
Microcebus murinus	Length of one or more GIT sections	NA	NA	No		Duque-Correa, M. J., Codron, D., Meloro, C., McGrosky, A., Schiffmann, C., Edwards, M. S., & Clauss, M. (2021). Mammalian intestinal allometry, phylogeny, trophic level and climate. Proceedings of the Royal Society B: Biological Sciences, 288(1944), 20202888. https://doi.org/10.1098/rspb.2020.2888
Microtus agresrtis	Length of one or more GIT sections	NA	NA	No		Duque-Correa, M. J., Codron, D., Meloro, C., McGrosky, A., Schiffmann, C., Edwards, M. S., & Clauss, M. (2021). Mammalian intestinal allometry, phylogeny, trophic level and climate. Proceedings of the Royal Society B: Biological Sciences, 288(1944), 20202888. https://doi.org/10.1098/rspb.2020.2888
Microtus agrestris	Length, wet mass (without contents), and dry mass of all GIT sections	NA	NA	Yes	Lab	Lee, W. B., & Houston, D. C. (1993). The effect of diet quality on gut anatomy in British voles (Microtinae). Journal of Comparative Physiology B, 163(4), 337–339. https://doi.org/10.1007/BF00347785
Microtus agrestris	Length, wet mass, and dry mass of all GIT sections	NA	NA	Yes	Lab	Lee, W. B., & Houston, D. C. (1995). The rate of change of gut anatomy in voles in relation to diet quality. Journal of Zoology, 236(2), 341–345. https://doi.org/10.1111/j.1469-7998.1995.tb04500.x
Microtus agrestris	Length of small intestine, cecum, and colon	NA	NA	No		Lovegrove, B. G. (2010). The allometry of rodent intestines. Journal of Comparative Physiology B, 180(5), 741–755. https://doi.org/10.1007/s00360-009-0437-2
Microtus agrestris	Length of small intestine, wet mass (without contents) and dry mass of small and large intestine	NA	NA	Yes	Wild caught and maintained in lab	McDevitt, R. M., & Speakman, J. R. (1994). Central limits to sustainable metabolic rate have no role in cold acclimation of the short-tailed field vole (Microtus agrestis). Physiological Zoology, 67(5), 1117–1139. https://doi.org/10.1086/physzool.67.5.30163885
Microtus arvalis	Length of all GIT sections	NA	NA	No	Wild	Chapman, O. S. (unpublished data)
Microtus arvalis	Length of one or more GIT sections	NA	NA	No		Duque-Correa, M. J., Codron, D., Meloro, C., McGrosky, A., Schiffmann, C., Edwards, M. S., & Clauss, M. (2021). Mammalian intestinal allometry, phylogeny, trophic level and climate. Proceedings of the Royal Society B: Biological Sciences, 288(1944), 20202888. https://doi.org/10.1098/rspb.2020.2888
Microtus longicaudus	Length of all GIT sections	NA	NA	No	Wild	Chapman, O. S. (unpublished data)
Microtus longicaudus	Length of one or more GIT sections	NA	NA	No		Duque-Correa, M. J., Codron, D., Meloro, C., McGrosky, A., Schiffmann, C., Edwards, M. S., & Clauss, M. (2021). Mammalian intestinal allometry, phylogeny, trophic level and climate. Proceedings of the Royal Society B: Biological Sciences, 288(1944), 20202888. https://doi.org/10.1098/rspb.2020.2888
Microtus longicaudus	Length of small intestine and colon, mass of small intestine, cecum, and colon	NA	NA	No		Langer, P. (2017). Comparative anatomy of the gastrointestinal tract in eutheria: Taxonomy, biogeography and food. Walter de Gruyter.
Microtus longicaudus	Length of small intestine and colon	NA	NA	No		Lovegrove, B. G. (2010). The allometry of rodent intestines. Journal of Comparative Physiology B, 180(5), 741–755. https://doi.org/10.1007/s00360-009-0437-2
Microtus longicaudus	Length of small and large intestine, wet mass (with contents) of small intestine, cecum, and large intestine	NA	Rate of passage	Yes	Wild	Norrie, M. B., & Millar, J. S. (1990). Food resources and reproduction in four microtine rodents. Canadian Journal of Zoology, 68(4), 641–650. https://doi.org/10.1139/z90-093
Microtus longicaudus	Length of small intestine, cecum, and large intestine, wet mass (with contents) of small intestine, cecum, and large intestine	NA	NA	No		Schieck, Jim. O., & Millar, J. S. (1985). Alimentary tract measurements as indicators of diets of small mammals. Mammalia, 49(1), 93–104.
Microtus montanus	Wet mass (without contents) of cecum	NA	Microbiota composition	Yes	Wild caught and maintained in lab	Barts, N., Trevelline, B. K., Dearing, M. D., Martínez-Mota, R., Pasch, B., & Kohl, K. D. (2025). Gut bacterial and fungal communities of three rodent species respond uniquely to dietary fiber and protein manipulation. Journal of Experimental Biology, 228(14), jeb249794. https://doi.org/10.1242/jeb.249794
Microtus montanus	Length of all GIT sections	NA	NA	No	Wild	Chapman, O. S. (unpublished data)
Microtus montanus	Length, outer circumference, and diameter of small and large intestine	Villi height and width, crypt depth and width	Aminopeptidase-N activity	Yes	Wild caught and maintained in lab	Kohl, K. D., Barts, N., Peralta Martínez, K., Lackey, A., Lyons, E., Maier, M. J., Maurer, M., Tripoli, D., Yawitz, T., Martínez-Mota, R., Pasch, B., Dearing, M. D., & Trevelline, B. K. (2025). How consistent is ‘the dynamic gut’? Complex physiological responses to dietary fiber and protein across three rodent species. Journal of Experimental Biology, 228(14), jeb249797. https://doi.org/10.1242/j…
Microtus ochrogaster	Length of small intestine	Villi density, base width, thickness, and height	Mucosal surface area	No		Barry Jr., R. E. (1976). Mucosal surface areas and villous morphology of the small intestine of small mammals: Functional interpretations. Journal of Mammalogy, 57(2), 273–290. https://doi.org/10.2307/1379688
Microtus ochrogaster	Length and dry mass of all GIT sections	NA	NA	Yes	Wild caught and maintained in lab	Castle, K. T., & Wunder, B. A. (1995). Limits to food intake and fiber utilization in the prairie vole, Microtus ochrogaster: Effects of food quality and energy need. Journal of Comparative Physiology B, 164(8), 609–617. https://doi.org/10.1007/BF00389801
Microtus ochrogaster	Length of one or more GIT sections	NA	NA	No		Duque-Correa, M. J., Codron, D., Meloro, C., McGrosky, A., Schiffmann, C., Edwards, M. S., & Clauss, M. (2021). Mammalian intestinal allometry, phylogeny, trophic level and climate. Proceedings of the Royal Society B: Biological Sciences, 288(1944), 20202888. https://doi.org/10.1098/rspb.2020.2888
Microtus ochrogaster	Length, wet mass (with and without contents), and dry mass of all GIT sections	NA	NA	Yes	Wild caught and maintained in lab	Gross, J. E., Wang, Z., & Wunder, B. A. (1985). Effects of food quality and energy needs: Changes in gut morphology and capacity of Microtus ochrogaster. Journal of Mammalogy, 66(4), 661–667. https://doi.org/10.2307/1380792
Microtus ochrogaster	Length, wet mass (with and without contents), and dry mass of all GIT sections	NA	NA	Yes	Wild	Hammond, K. A. (1993). Seasonal changes in gut size of the wild prairie vole (Microtus ochrogaster). Canadian Journal of Zoology, 71(4), 820–827. https://doi.org/10.1139/z93-107
Microtus ochrogaster	Length, wet mass (with and without contents), and dry mass of all GIT sections	NA	Digestibility	Yes	Lab	Hammond, K. A., & Wunder, B. A. (1991). The role of diet quality and energy need in the nutritional ecology of a small herbivore, Microtus ochrogaster. Physiological Zoology, 64(2), 541–567. https://doi.org/10.1086/physzool.64.2.30158190
Microtus ochrogaster	Length, wet mass (with and without contents), and dry mass of all GIT sections	NA	Dry matter digestibility	Yes	Lab	Hammond, K. A., & Wunder, B. A. (1995). Effect of cold temperatures on the morphology of gastrointestinal tracts of two microtine rodents. Journal of Mammalogy, 76(1), 232–239. https://doi.org/10.2307/1382331
Microtus ochrogaster	Length of cecum and colon	NA	Surface area of cecum and colon, uptake of acetate, butyrate, and proline	No	Lab	Hume, I. D., Karasov, W. H., & Darken, B. W. (1993). Acetate, butyrate and proline uptake in the caecum and colon of prairie voles (Microtus ochrogaster). Journal of Experimental Biology, 176(1), 285–297. https://doi.org/10.1242/jeb.176.1.285
Microtus ochrogaster	Length of small intestine	NA	Intestinal nominal surface area, volume of small intestine	No		Lavin, S. R., Karasov, W. H., Ives, A. R., Middleton, K. M., & Garland Jr., T. (2008). Morphometrics of the avian small intestine compared with that of nonflying mammals: A phylogenetic approach. Physiological and Biochemical Zoology, 81(5), 526–550. https://doi.org/10.1086/590395
Microtus ochrogaster	Length of small intestine, cecum, and colon	NA	NA	No		Lovegrove, B. G. (2010). The allometry of rodent intestines. Journal of Comparative Physiology B, 180(5), 741–755. https://doi.org/10.1007/s00360-009-0437-2
Microtus ochrogaster	Length, wet mass (without contents), and dry mass of all GIT sections	NA	NA	Yes	Lab	Raines, K. M. (1989). Effects of temperature and infection with Eimeria ochrogasteri on digestive organs of the prairie vole, Microtus ochrogaster. The Journal of Parasitology, 75(4), 601–605.
Microtus ochrogaster	Total wet mass (with and without contents) of GIT	NA	NA	Yes	Wild	Voltura, M. B. (1997). Seasonal variation in body composition and gut capacity of the prairie vole (Microtus ochrogaster). Canadian Journal of Zoology, 75(10), 1714–1719. https://doi.org/10.1139/z97-798
Microtus pennsylvanicus	Length of small intestine	Villi density, base width, thickness, and height	Mucosal surface area	No		Barry Jr., R. E. (1976). Mucosal surface areas and villous morphology of the small intestine of small mammals: Functional interpretations. Journal of Mammalogy, 57(2), 273–290. https://doi.org/10.2307/1379688
Microtus pennsylvanicus	Length of all GIT sections, wet mass (with and without contents) of all GIT sections, dry mass of all GIT sections	NA	NA	No	Wild	Chapman, O. S., & McLean, B. S. (2024). Gastrointestinal morphology is an effective functional dietary proxy that predicts small mammal community structure. Ecology, 105(12), e4454. https://doi.org/10.1002/ecy.4454
Microtus pennsylvanicus	Length, wet mass (with and without contents), and dry mass of all GIT sections	Small intestine mucosal mass	NA	Yes	Wild caught and maintained in lab	Derting, T. L., & Bogue, B. A. (1993). Responses of the gut to moderate energy demands in a small herbivore (Microtus pennsylvanicus). Journal of Mammalogy, 74(1), 59–68. https://doi.org/10.2307/1381905
Microtus pennsylvanicus	Length of small intestine, cecum, and large intestine, wet mass (with and without contents) of all GIT sections	NA	NA	Yes	Wild	Derting, T. L., & Noakes III, E. B. (1995). Seasonal changes in gut capacity in the white-footed mouse (Peromyscus leucopus) and meadow vole (Microtus pennsylvanicus). Canadian Journal of Zoology, 73(2), 243–252. https://doi.org/10.1139/z95-028
Microtus pennsylvanicus	Length of one or more GIT sections	NA	NA	No		Duque-Correa, M. J., Codron, D., Meloro, C., McGrosky, A., Schiffmann, C., Edwards, M. S., & Clauss, M. (2021). Mammalian intestinal allometry, phylogeny, trophic level and climate. Proceedings of the Royal Society B: Biological Sciences, 288(1944), 20202888. https://doi.org/10.1098/rspb.2020.2888
Microtus pennsylvanicus	Length and diameter of cecum and colon	NA	NA	No	Wild	Golley, F. B. (1960). Anatomy of the digestive tract of Microtus. Journal of Mammalogy, 41(1), 89. https://doi.org/10.2307/1376520
Microtus pennsylvanicus	Length of small intestine and colon, mass of small intestine, cecum, and colon	NA	NA	No		Langer, P. (2017). Comparative anatomy of the gastrointestinal tract in eutheria: Taxonomy, biogeography and food. Walter de Gruyter.
Microtus pennsylvanicus	Length of small intestine and colon	NA	NA	No		Lovegrove, B. G. (2010). The allometry of rodent intestines. Journal of Comparative Physiology B, 180(5), 741–755. https://doi.org/10.1007/s00360-009-0437-2
Microtus pennsylvanicus	Length of small and large intestine, wet mass (with contents) of small intestine, cecum, and large intestine	NA	Rate of passage	Yes	Wild	Norrie, M. B., & Millar, J. S. (1990). Food resources and reproduction in four microtine rodents. Canadian Journal of Zoology, 68(4), 641–650. https://doi.org/10.1139/z90-093
Microtus pennsylvanicus	Length of small intestine and large intestine, wet mass (with contents) of small intestine, cecum, and large intestine	NA	NA	No		Schieck, Jim. O., & Millar, J. S. (1985). Alimentary tract measurements as indicators of diets of small mammals. Mammalia, 49(1), 93–104.
Microtus pinetorum	Length of all GIT sections, wet mass (with and without contents) of all GIT sections, dry mass of all GIT sections	NA	NA	No	Wild	Chapman, O. S., & McLean, B. S. (2024). Gastrointestinal morphology is an effective functional dietary proxy that predicts small mammal community structure. Ecology, 105(12), e4454. https://doi.org/10.1002/ecy.4454
Microtus pinetorum	Length, wet mass (with and without contents), and dry mass of all GIT sections	NA	Gut capacity	Yes	Lab	Derting, T. L., & Austin, M. W. (1998). Changes in gut capacity with lactation and cold exposure in a species with low rates of energy use, the pine vole (Microtus pinetorum). Physiological Zoology, 71(6), 611–623. https://doi.org/10.1086/515981
Microtus pinetorum	Length of one or more GIT sections	NA	NA	No		Duque-Correa, M. J., Codron, D., Meloro, C., McGrosky, A., Schiffmann, C., Edwards, M. S., & Clauss, M. (2021). Mammalian intestinal allometry, phylogeny, trophic level and climate. Proceedings of the Royal Society B: Biological Sciences, 288(1944), 20202888. https://doi.org/10.1098/rspb.2020.2888
Microtus pinetorum	Length of small intestine and colon, mass of small intestine, cecum, and colon	NA	NA	No		Langer, P. (2017). Comparative anatomy of the gastrointestinal tract in eutheria: Taxonomy, biogeography and food. Walter de Gruyter.
Microtus pinetorum	Length of small intestine, cecum, and colon	NA	NA	No		Lovegrove, B. G. (2010). The allometry of rodent intestines. Journal of Comparative Physiology B, 180(5), 741–755. https://doi.org/10.1007/s00360-009-0437-2
Microtus pinetorum	Length of small intestine and large intestine, wet mass (with contents) of small intestine, cecum, and large intestine	NA	NA	No		Schieck, Jim. O., & Millar, J. S. (1985). Alimentary tract measurements as indicators of diets of small mammals. Mammalia, 49(1), 93–104.
Microtus richardsoni	Length of one or more GIT sections	NA	NA	No		Duque-Correa, M. J., Codron, D., Meloro, C., McGrosky, A., Schiffmann, C., Edwards, M. S., & Clauss, M. (2021). Mammalian intestinal allometry, phylogeny, trophic level and climate. Proceedings of the Royal Society B: Biological Sciences, 288(1944), 20202888. https://doi.org/10.1098/rspb.2020.2888
Microtus richardsoni	Length and mass of small intestine, cecum, and colon	NA	NA	No		Langer, P. (2017). Comparative anatomy of the gastrointestinal tract in eutheria: Taxonomy, biogeography and food. Walter de Gruyter.
Microtus richardsoni	Length of small intestine, cecum, and large intestine, wet mass (with contents) of small intestine, cecum, and large intestine	NA	NA	No		Schieck, Jim. O., & Millar, J. S. (1985). Alimentary tract measurements as indicators of diets of small mammals. Mammalia, 49(1), 93–104.
Microtus yuldaschi	Relative length of small intestine, cecum, and colon	NA	NA	No		Langer, P. (2017). Comparative anatomy of the gastrointestinal tract in eutheria: Taxonomy, biogeography and food. Walter de Gruyter.
Miniopterus inflatus	Length of small intestine	NA	Small intestine nominal surface area	No		Caviedes-Vidal, E., McWhorter, T. J., Lavin, S. R., Chediack, J. G., Tracy, C. R., & Karasov, W. H. (2007). The digestive adaptation of flying vertebrates: High intestinal paracellular absorption compensates for smaller guts. Proceedings of the National Academy of Sciences, 104(48), 19132–19137. https://doi.org/10.1073/pnas.0703159104
Miniopterus inflatus	Length of one or more GIT sections	NA	NA	No		Duque-Correa, M. J., Codron, D., Meloro, C., McGrosky, A., Schiffmann, C., Edwards, M. S., & Clauss, M. (2021). Mammalian intestinal allometry, phylogeny, trophic level and climate. Proceedings of the Royal Society B: Biological Sciences, 288(1944), 20202888. https://doi.org/10.1098/rspb.2020.2888
Miniopterus schreibersii	Length of small intestine	NA	NA	No		Caviedes-Vidal, E., McWhorter, T. J., Lavin, S. R., Chediack, J. G., Tracy, C. R., & Karasov, W. H. (2007). The digestive adaptation of flying vertebrates: High intestinal paracellular absorption compensates for smaller guts. Proceedings of the National Academy of Sciences, 104(48), 19132–19137. https://doi.org/10.1073/pnas.0703159104
Miniopterus schreibersii	Length of one or more GIT sections	NA	NA	No		Duque-Correa, M. J., Codron, D., Meloro, C., McGrosky, A., Schiffmann, C., Edwards, M. S., & Clauss, M. (2021). Mammalian intestinal allometry, phylogeny, trophic level and climate. Proceedings of the Royal Society B: Biological Sciences, 288(1944), 20202888. https://doi.org/10.1098/rspb.2020.2888
Miniopterus schreibersii	Total GIT length	NA	NA	No		Jones, K. E., & MacLarnon, A. M. (2004). Affording larger brains: Testing hypotheses of mammalian brain evolution on bats. The American Naturalist, 164(1), E20–E31. https://doi.org/10.1086/421334
Miopithecus talapoin	Weight of all GIT sections	NA	Surface area and volume of all GIT sections	No		Chivers, D. J., & Hladik, C. M. (1980). Morphology of the gastrointestinal tract in primates: Comparisons with other mammals in relation to diet. Journal of Morphology, 166(3), 337–386. https://doi.org/10.1002/jmor.1051660306
Miopithecus talapoin	Length of one or more GIT sections	NA	NA	No		Duque-Correa, M. J., Codron, D., Meloro, C., McGrosky, A., Schiffmann, C., Edwards, M. S., & Clauss, M. (2021). Mammalian intestinal allometry, phylogeny, trophic level and climate. Proceedings of the Royal Society B: Biological Sciences, 288(1944), 20202888. https://doi.org/10.1098/rspb.2020.2888
Miopithecus talapoin	Mass of all GIT sections	NA	Intestinal nominal surface area, volume of all GIT sections	No		Lavin, S. R., Karasov, W. H., Ives, A. R., Middleton, K. M., & Garland Jr., T. (2008). Morphometrics of the avian small intestine compared with that of nonflying mammals: A phylogenetic approach. Physiological and Biochemical Zoology, 81(5), 526–550. https://doi.org/10.1086/590395
Mirounga angustirostris	Length of small and large intestine	NA	NA	No	Wild	Helm, R. C. (1983). Intestinal length of three California pinniped species. Journal of Zoology, 199(3), 297–304. https://doi.org/10.1111/j.1469-7998.1983.tb02098.x
Mirounga leonina	Length of one or more GIT sections	NA	NA	No		Duque-Correa, M. J., Codron, D., Meloro, C., McGrosky, A., Schiffmann, C., Edwards, M. S., & Clauss, M. (2021). Mammalian intestinal allometry, phylogeny, trophic level and climate. Proceedings of the Royal Society B: Biological Sciences, 288(1944), 20202888. https://doi.org/10.1098/rspb.2020.2888
Mirounga leonina	Length of small intestine	NA	NA	No		Perrin,Perrin, W. F., Würsig, B. G., & Thewissen, J. G. M. (2009). Encyclopedia of Marine Mammals (Second Edition). Elsevier/Academic Press. W. F., Würsig, B. G., & J G M Thewissen. (2009). Encyclopedia of marine mammals. Elsevier/Academic Press. https://www.elsevier.com/books/encyclopedia-of-marine-mammals/wursig/978-0-12-373553-9
Mirza coquereli	Length of one or more GIT sections	NA	NA	No		Duque-Correa, M. J., Codron, D., Meloro, C., McGrosky, A., Schiffmann, C., Edwards, M. S., & Clauss, M. (2021). Mammalian intestinal allometry, phylogeny, trophic level and climate. Proceedings of the Royal Society B: Biological Sciences, 288(1944), 20202888. https://doi.org/10.1098/rspb.2020.2888
Mirza zaza	Length of one or more GIT sections	NA	NA	No		Duque-Correa, M. J., Codron, D., Meloro, C., McGrosky, A., Schiffmann, C., Edwards, M. S., & Clauss, M. (2021). Mammalian intestinal allometry, phylogeny, trophic level and climate. Proceedings of the Royal Society B: Biological Sciences, 288(1944), 20202888. https://doi.org/10.1098/rspb.2020.2888
Mirza zaza	Length of small intestine, large intestine, colon, and cecum	NA	NA	No		McGrosky, A., Meloro, C., Navarrete, A., Heldstab, S. A., Kitchener, A. C., Isler, K., & Clauss, M. (2019). Gross intestinal morphometry and allometry in primates. American Journal of Primatology, 81(8), e23035. https://doi.org/10.1002/ajp.23035
Molossus molossus	Length of small intestine	NA	NA	No		Caviedes-Vidal, E., McWhorter, T. J., Lavin, S. R., Chediack, J. G., Tracy, C. R., & Karasov, W. H. (2007). The digestive adaptation of flying vertebrates: High intestinal paracellular absorption compensates for smaller guts. Proceedings of the National Academy of Sciences, 104(48), 19132–19137. https://doi.org/10.1073/pnas.0703159104
Molossus molossus	Length of one or more GIT sections	NA	NA	No		Duque-Correa, M. J., Codron, D., Meloro, C., McGrosky, A., Schiffmann, C., Edwards, M. S., & Clauss, M. (2021). Mammalian intestinal allometry, phylogeny, trophic level and climate. Proceedings of the Royal Society B: Biological Sciences, 288(1944), 20202888. https://doi.org/10.1098/rspb.2020.2888
Molossus rufus	Relative length of duodenum	Villi area, perimeter, and density, enterocyte density, width and density of microvilli	Lumen area, glucose tolerance	No		Camacho J, Bernal-Rivera A, Peña V, Morales-Sosa P, Robb SMC, Russell J, Yi K, Wang Y, Tsuchiya D, Murillo-García OE, Rohner N. (2024). Sugar assimilation underlying dietary evolution of Neotropical bats. Nat Ecol Evol 8:1735–50.
Molossus rufus	Length of one or more GIT sections	NA	NA	No		Duque-Correa, M. J., Codron, D., Meloro, C., McGrosky, A., Schiffmann, C., Edwards, M. S., & Clauss, M. (2021). Mammalian intestinal allometry, phylogeny, trophic level and climate. Proceedings of the Royal Society B: Biological Sciences, 288(1944), 20202888. https://doi.org/10.1098/rspb.2020.2888
Monodelphis dimidiata	Length and relative length of all GIT sections	NA	NA	No		Cáceres, N. C. (n.d.). Comparative lengths of digestive tracts of seven didelphid marsupials (Mammalia) in relation to diet. Revista Brasileira de Zoologia, 22(1), 181–185. https://doi.org/10.1590/S0101-81752005000100021
Monodelphis dimidiata	Length of one or more GIT sections	NA	NA	No		Duque-Correa, M. J., Codron, D., Meloro, C., McGrosky, A., Schiffmann, C., Edwards, M. S., & Clauss, M. (2021). Mammalian intestinal allometry, phylogeny, trophic level and climate. Proceedings of the Royal Society B: Biological Sciences, 288(1944), 20202888. https://doi.org/10.1098/rspb.2020.2888
Monodelphis domestica	Length of one or more GIT sections	NA	NA	No		Duque-Correa, M. J., Codron, D., Meloro, C., McGrosky, A., Schiffmann, C., Edwards, M. S., & Clauss, M. (2021). Mammalian intestinal allometry, phylogeny, trophic level and climate. Proceedings of the Royal Society B: Biological Sciences, 288(1944), 20202888. https://doi.org/10.1098/rspb.2020.2888
Monodelphis domestica	Length of all GIT sections	NA	NA	No	Wild or captive/ domestic	Santori, R. T., Moraes, D. A. D., & Cerqueira, R. (2004). Comparative gross morphology of the digestive tract in ten Didelphidae marsupial species. Mamm, 68(1), 27–36. https://doi.org/10.1515/mamm.2004.004
Mops pumilus	Relative length of all GIT sections, wet of total GIT	Villus height	NA	No	Wild	Aylward, M., Beselaar, L. C., Alagaili, A. N., Amor, N. M. S., Mohammed, O. B., & Kotzé, S. H. (2019). A comparative morphological and histological study of the gastrointestinal tract of four insectivorous bat species: Asellia tridens, Chaerephon pumilus, Nycteris thebaica, Rhinopoma hardwickii. Journal of Morphology, 280(8), 1106–1117. https://doi.org/10.1002/jmor.21004
Moschus moschiferus	Length of colon	NA	NA	No		Magondu, B., Lee, A. B., Schulz, A., Buchelli, G. C., Meng, M., Kaminski, C., Yang, P. J., Carver, S., & Hu, D. L. (2023). Drying dynamics of pellet feces. Soft Matter, 19(4), 723–732. Magondu, B., Lee, A. B., Schulz, A., Buchelli, G. C., Meng, M., Kaminski, C., Yang, P. J., Carver, S., & Hu, D. L. (2023). Drying dynamics of pellet feces. Soft Matter, 19(4), 723–732. https://doi.org/10.1039/D2SM0…
Muntiacus reevesi	Length of one or more GIT sections	NA	NA	No		Duque-Correa, M. J., Codron, D., Meloro, C., McGrosky, A., Schiffmann, C., Edwards, M. S., & Clauss, M. (2021). Mammalian intestinal allometry, phylogeny, trophic level and climate. Proceedings of the Royal Society B: Biological Sciences, 288(1944), 20202888. https://doi.org/10.1098/rspb.2020.2888
Muntiacus reevesi	Length of small intestine, large intestine, colon, and cecum	NA	NA	No	Wild or captive/ domestic	McGrosky, A., Codron, D., Müller, D. W. H., Navarrete, A., Isler, K., Hofmann, R. R., & Clauss, M. (2019). Gross intestinal morphometry and allometry in ruminants. Journal of Morphology, 280(9), 1254–1266. https://doi.org/10.1002/jmor.21028
Mus minutoides	Length of small intestine	NA	Small intestine nominal surface area	No		Caviedes-Vidal, E., McWhorter, T. J., Lavin, S. R., Chediack, J. G., Tracy, C. R., & Karasov, W. H. (2007). The digestive adaptation of flying vertebrates: High intestinal paracellular absorption compensates for smaller guts. Proceedings of the National Academy of Sciences, 104(48), 19132–19137. https://doi.org/10.1073/pnas.0703159104
Mus minutoides	Length of one or more GIT sections	NA	NA	No		Duque-Correa, M. J., Codron, D., Meloro, C., McGrosky, A., Schiffmann, C., Edwards, M. S., & Clauss, M. (2021). Mammalian intestinal allometry, phylogeny, trophic level and climate. Proceedings of the Royal Society B: Biological Sciences, 288(1944), 20202888. https://doi.org/10.1098/rspb.2020.2888
Mus minutoides	Length of total intestine (small intestine plus large intestine)	NA	NA	No	Wild	Korn, H. (1992). Intestine lengths of Southern African savanna rodents and insectivores: Intra‐ and interspecific comparisons. Journal of Zoology, 228(3), 455–460. https://doi.org/10.1111/j.1469-7998.1992.tb04448.x
Mus minutoides	Relative length of small intestine, cecum, and colon	NA	NA	No		Langer, P. (2017). Comparative anatomy of the gastrointestinal tract in eutheria: Taxonomy, biogeography and food. Walter de Gruyter.
Mus minutoides	Length of small intestine, cecum, and large intestine	NA	Intestinal nominal surface area, volume of small intestine, cecum, and large intestine	No		Lavin, S. R., Karasov, W. H., Ives, A. R., Middleton, K. M., & Garland Jr., T. (2008). Morphometrics of the avian small intestine compared with that of nonflying mammals: A phylogenetic approach. Physiological and Biochemical Zoology, 81(5), 526–550. https://doi.org/10.1086/590395
Mus minutoides	Length of small intestine, cecum, and colon	NA	NA	No		Lovegrove, B. G. (2010). The allometry of rodent intestines. Journal of Comparative Physiology B, 180(5), 741–755. https://doi.org/10.1007/s00360-009-0437-2
Mus minutoides	Relative length of small intestine, cecum, and large intestine	NA	NA	No		Perrin, M. R., & Curtis, B. A. (1980). Comparative morphology of the digestive system of 19 species of Southern African myomorph rodents in relation to diet and evollltion. African Zoology, 15(1), 22–33.
Mus musculus	Length of small intestine, wet mass (without contents) of stomach and small intestine	NA	NA	Yes	Lab	Barnett, S. A., & Widdowson, E. M. (1965). Organ-weights and body-composition in mice bred for many generations at – 3˚C. Proceedings of the Royal Society of London. Series B. Biological Sciences, 162(989), 502–516. https://doi.org/10.1098/rspb.1965.0053
Mus musculus	Length of small intestine, wet mass (without contents) of all GIT sections	NA	NA	Yes	Lab	Barnett, S. A., & Widdowson, Elsie M. (1971). Organ weights and body composition of parturient and lactating mice, and their young, at 21˚ and -3˚C. Journal of Reproduction and Fertility, 26(1), 39–57. https://doi.org/10.1530/jrf.0.0260039
Mus musculus	Length of small intestine	Villi density, base width, thickness, and height	Mucosal surface area	No		Barry Jr., R. E. (1976). Mucosal surface areas and villous morphology of the small intestine of small mammals: Functional interpretations. Journal of Mammalogy, 57(2), 273–290. https://doi.org/10.2307/1379688
Mus musculus	Length of colon	NA	Microbiota composition	Yes	Lab	Cai, X., Han, Y., Gu, M., Song, M., Wu, X., Li, Z., Li, F., Goulette, T., & Xiao, H. (2019). Dietary cranberry suppressed colonic inflammation and alleviated gut microbiota dysbiosis in dextran sodium sulfate-treated mice. Food & Function, 10(10), 6331–6341. https://doi.org/10.1039/C9FO01537J
Mus musculus	Wet mass (without contents) of stomach, small intestine, and cecum	NA	NA	Yes	Lab	Campbell, R. M., & Fell, B. F. (1964). Gastro‐intestinal hypertrophy in the lactating rat and its relation to food intake. The Journal of Physiology, 171(1), 90–97. https://doi.org/10.1113/jphysiol.1964.sp007363
Mus musculus	Length of small intestine	NA	Small intestine nominal surface area	No		Caviedes-Vidal, E., McWhorter, T. J., Lavin, S. R., Chediack, J. G., Tracy, C. R., & Karasov, W. H. (2007). The digestive adaptation of flying vertebrates: High intestinal paracellular absorption compensates for smaller guts. Proceedings of the National Academy of Sciences, 104(48), 19132–19137. https://doi.org/10.1073/pnas.0703159104
Mus musculus	Length of all GIT sections	NA	NA	No	Wild	Chapman, O. S. (unpublished data)
Mus musculus	Length of all GIT sections, wet mass (with and without contents) of all GIT sections, dry mass of all GIT sections	NA	NA	No	Wild	Chapman, O. S., & McLean, B. S. (2024). Gastrointestinal morphology is an effective functional dietary proxy that predicts small mammal community structure. Ecology, 105(12), e4454. https://doi.org/10.1002/ecy.4454
Mus musculus	Length of small intestine, wet mass (without contents) of all GIT sections, dry mass of all GIT sections	NA	NA	Yes	Lab	Derrickson, E. M. (2013). Lactating mice (Mus musculus) exhibit compensatory flexibility in gut morphology in response to reduced dietary protein. Canadian Journal of Zoology, 91(4), 245–251. https://doi.org/10.1139/cjz-2012-0299
Mus musculus	Length of one or more GIT sections	NA	NA	No		Duque-Correa, M. J., Codron, D., Meloro, C., McGrosky, A., Schiffmann, C., Edwards, M. S., & Clauss, M. (2021). Mammalian intestinal allometry, phylogeny, trophic level and climate. Proceedings of the Royal Society B: Biological Sciences, 288(1944), 20202888. https://doi.org/10.1098/rspb.2020.2888
Mus musculus	NA	Villi height and crypt depth	Intestinal epithelial proliferation	Yes	Lab	Enriquez, J. R., McCauley, H. A., Zhang, K. X., Sanchez, J. G., Kalin, G. T., Lang, R. A., & Wells, J. M. (2022). A dietary change to a high-fat diet initiates a rapid adaptation of the intestine. Cell Reports, 41(7), 111641. https://doi.org/10.1016/j.celrep.2022.111641
Mus musculus	Length of small intestine	NA	NA	No	Lab	Freehling, M. D., & Moore, J. (1987). A comparison of 2 techniques for measuring intestinal length. The Journal of Wildlife Management, 51(1), 108. https://doi.org/10.2307/3801639
Mus musculus	Length, wet mass (with and without contents), and dry mass of all GIT sections	NA	Digestive efficiency	Yes	Lab	Hammond, K. A., & Diamond, J. (1992). An experimental test for a ceiling on sustained metabolic rate in lactating mice. Physiological Zoology, 65(5), 952–977. https://doi.org/10.1086/physzool.65.5.30158552
Mus musculus	Length, wet mass (without contents), and dry mass of all GIT sections	NA	Brush border glucose and proline uptake, sucrase activity	Yes	Lab	Hammond, K. A., Konarzewski, M., Torres, R. M., & Diamond, J. (1994). Metabolic ceilings under a combination of peak energy demands. Physiological Zoology, 67(6), 1479–1506. https://doi.org/10.1086/physzool.67.6.30163908
Mus musculus	Length, wet mass (with and without contents), and dry mass of all GIT sections	NA	Brush border glucose and proline uptake	Yes	Lab	Hammond, K., & Diamond, J. (1994). Limits to dietary nutrient intake and intestinal nutrient uptake in lactating mice. Physiological Zoology, 67(1), 282–303. https://doi.org/10.1086/physzool.67.1.30163847
Mus musculus	Length of colon	NA	Microbiota composition	Yes	Lab	Hu, L., Jin, L., Xia, D., Zhang, Q., Ma, L., Zheng, H., Xu, T., Chang, S., Li, X., Xun, Z., Xu, Y., Zhang, C., Chen, F., & Wang, S. (2020). Nitrate ameliorates dextran sodium sulfate-induced colitis by regulating the homeostasis of the intestinal microbiota. Free Radical Biology and Medicine, 152, 609–621. https://doi.org/10.1016/j.freeradbiomed.2019.12.002
Mus musculus	Wet mass of small intestine	Mucosa/ serosa dry mass ratio	Intestinal glucose and proline uptake	Yes	Lab	Konarzewski, M., & Diamond, J. (2023). Peak sustained metabolic rate and its individual variation in cold-stressed mice. Physiological Zoology, 67(5), 1186–1212. https://doi.org/10.1086/physzool.67.5.30163889
Mus musculus	Wet mass (with and without contents) and dry mass of stomach, cecum, and large intestine, length, wet mass (with contents) and dry mass of small intestine	Small intestine mucosal and serosal wet and dry mass	Glucose uptake of small intestine	Yes	Lab	Kristan, D. M., & Hammond, K. A. (2001). Parasite infection and caloric restriction induce physiological and morphological plasticity. American Journal of Physiology-Regulatory, Integrative and Comparative Physiology, 281(2), R502–R510. https://doi.org/10.1152/ajpregu.2001.281.2.R502
Mus musculus	Wet mass (with contents) of small intestine, dry mass of stomach, cecum, and large intestine	Small intestine mucosal and serosal wet and dry mass	Glucose uptake of small intestine	Yes	Lab	Kristan, D. M., & Hammond, K. A. (2003). Physiological and morphological responses to simultaneous cold exposure and parasite infection by wild‐derived house mice. Functional Ecology, 17(4), 464–471. https://doi.org/10.1046/j.1365-2435.2003.00751.x
Mus musculus	Wet mass (with and without contents) and dry mass of stomach, cecum, and large intestine, length, wet mass (with contents) and dry mass of small intestine	Small intestine mucosal and serosal wet and dry mass	NA	Yes	Lab	Kristan, D. M., & Hammond, K. A. (2004). Morphological plasticity varies with duration of infection: Evidence from lactating and virgin wild-derived house mice (Mus musculus) infected with an intestinal parasite (Heligmosomoides polygyrus; Nematoda). Journal of Experimental Biology, 207(13), 2351–2360. https://doi.org/10.1242/jeb.01020
Mus musculus	Length and mass of small intestine, cecum, and colon	NA	Volume and surface area of small intestine, cecum, and colon	No		Langer, P. (2017). Comparative anatomy of the gastrointestinal tract in eutheria: Taxonomy, biogeography and food. Walter de Gruyter.
Mus musculus	Length and mass of small intestine	NA	Intestinal nominal surface area, volume of small intestine	No		Lavin, S. R., Karasov, W. H., Ives, A. R., Middleton, K. M., & Garland Jr., T. (2008). Morphometrics of the avian small intestine compared with that of nonflying mammals: A phylogenetic approach. Physiological and Biochemical Zoology, 81(5), 526–550. https://doi.org/10.1086/590395
Mus musculus	Length and dry mass of small intestine, length and dry mass of hindgut	NA	NA	Yes	Lab	Naya, D. E., Karasov, W. H., & Bozinovic, F. (2007). Phenotypic plasticity in laboratory mice and rats: A meta-analysis of current ideas on gut size flexibility. Evolutionary Ecology Research, 1363–1374.
Mus musculus	Relative lengths of one or more GIT sections	NA	NA	No		Nikolaevich. (1967). Evoliutsiia pishchevaritel’noi sistemy gryzunov (mysheobraznye): Evolution of the alimentary system myomorph rodents. 1967
Mus musculus	Length of small intestine and large intestine, wet mass (with contents) of small intestine, cecum, and large intestine	NA	NA	No		Schieck, Jim. O., & Millar, J. S. (1985). Alimentary tract measurements as indicators of diets of small mammals. Mammalia, 49(1), 93–104.
Mus musculus	Mass of stomach and small intestine	NA	NA	Yes	Lab	Şensoy, E. (2024). Comparison of the effect of Sunset yellow on the stomach and small intestine of developmental period of mice. Heliyon, 10(11), e31998. https://doi.org/10.1016/j.heliyon.2024.e31998
Mus musculus	Wet mass (without contents) of stomach, small intestine, and cecum	NA	NA	Yes	Lab	Speakman, J. R., & McQueenie, J. (1996). Limits to sustained metabolic rate: The link between food intake, basal metabolic rate, and morphology in reproducing mice, Mus musculus. Physiological Zoology, 69(4), 746–769. https://doi.org/10.1086/physzool.69.4.30164228
Mus musculus	Length and wet mass of small and large intestine, length of cecum	NA	Apparent digestibility efficiency, glucose and proline uptake, surface area of small and large intestine, transit time	Yes	Lab	Toloza, E. M., Lam, M., & Diamond, J. (1991). Nutrient extraction by cold-exposed mice: A test of digestive safety margins. American Journal of Physiology-Gastrointestinal and Liver Physiology, 261(4), G608–G620. https://doi.org/10.1152/ajpgi.1991.261.4.G608
Mus musculus	Length of large intestine	NA	Internal and external area of large intestine	No	Lab	Wilczyńska, B. (1998). Anatomical structure and size of large intestinal mucosa in selected species of shrews and rodents. Acta Theriologica, 43, 363–370. https://doi.org/10.4098/AT.arch.98-47
Mus musculus	Length of small and large intestine	Villi height, diameter, and density	External and internal area of small and large intestine	No	Lab	Wołczuk, K., Wilczyńska, B., Jaroszewska, M., & Kobak, J. (2011). Morphometric characteristics of the small and large intestines of Mus musculus during postnatal development. Folia Morphol., 70(4).
Mus musculus	Length of small intestine	Villi density, base width, thickness, and height	Villous transit time	No	Lab	Wright, N. A, & Irwin, M. (1982). The kinetics of villus cell populations in the mouse small intestine: I. Normal villi: the steady state requirement. Cell Proliferation 15:595–609. https://doi.org/10.1111/j.1365-2184.1982.tb01066.x
Mus musculus	Length of intestine	Villi height and width, crypt width, enterocyte diameter	Nominal surface area of all GIT sections, circumference of serosal surface	No	Lab	Zhang, Z., Brun, A., Price, E. R., Cruz‐Neto, A. P., Karasov, W. H., & Caviedes‐Vidal, E. (2015). A comparison of mucosal surface area and villous histology in small intestines of the Brazilian free-tailed bat (Tadarida brasiliensis) and the mouse (Mus musculus). Journal of Morphology, 276(1), 102–108. https://doi.org/10.1002/jmor.20324
Mus musculus	Length and wet mass (without contents) of all GIT sections	NA	NA	Yes	Lab	Zhao, Z.-J., & Cao, J. (2009). Plasticity in energy budget and behavior in Swiss mice and striped hamsters under stochastic food deprivation and refeeding. Comparative Biochemistry and Physiology Part A: Molecular & Integrative Physiology, 154(1), 84–91. https://doi.org/10.1016/j.cbpa.2009.05.004
Mustela altaica	Length of all GIT sections	NA	NA	No	Wild	Chapman, O. S. (unpublished data)
Mustela erminea	Length of all GIT sections	NA	NA	No	Wild	Chapman, O. S. (unpublished data)
Mustela erminea	Weight of all GIT sections	NA	Surface area and volume of all GIT sections	No		Chivers, D. J., & Hladik, C. M. (1980). Morphology of the gastrointestinal tract in primates: Comparisons with other mammals in relation to diet. Journal of Morphology, 166(3), 337–386. https://doi.org/10.1002/jmor.1051660306
Mustela erminea	Length of one or more GIT sections	NA	NA	No		Duque-Correa, M. J., Codron, D., Meloro, C., McGrosky, A., Schiffmann, C., Edwards, M. S., & Clauss, M. (2021). Mammalian intestinal allometry, phylogeny, trophic level and climate. Proceedings of the Royal Society B: Biological Sciences, 288(1944), 20202888. https://doi.org/10.1098/rspb.2020.2888
Mustela erminea	Mass of all GIT sections	NA	Intestinal nominal surface area, volume of all GIT sections	No		Lavin, S. R., Karasov, W. H., Ives, A. R., Middleton, K. M., & Garland Jr., T. (2008). Morphometrics of the avian small intestine compared with that of nonflying mammals: A phylogenetic approach. Physiological and Biochemical Zoology, 81(5), 526–550. https://doi.org/10.1086/590395
Mustela erminea	Total intestine length	NA	NA	No		McGrosky, A., Navarrete, A., Isler, K., Langer, P., & Clauss, M. (2016). Gross intestinal morphometry and allometry in Carnivora. European Journal of Wildlife Research, 62(4), 395–405. https://doi.org/10.1007/s10344-016-1011-3
Mustela erminea	Length of intestine, wet mass (with contents) of intestine	NA	NA	No		Schieck, Jim. O., & Millar, J. S. (1985). Alimentary tract measurements as indicators of diets of small mammals. Mammalia, 49(1), 93–104.
Mustela furo	Length of small and large intestine	NA	NA	No	Lab	Poddar, S., & Murgatroyd, L. (1976). Morphological and histological study of the gastro-intestinal tract of the ferret. Acta Anatomica, 96(3), 321–334. https://doi.org/10.1159/000144684
Mustela nivalis	Length of one or more GIT sections	NA	NA	No		Duque-Correa, M. J., Codron, D., Meloro, C., McGrosky, A., Schiffmann, C., Edwards, M. S., & Clauss, M. (2021). Mammalian intestinal allometry, phylogeny, trophic level and climate. Proceedings of the Royal Society B: Biological Sciences, 288(1944), 20202888. https://doi.org/10.1098/rspb.2020.2888
Mustela nivalis	Length and mass of small intestine	NA	Intestinal nominal surface area, volume of stomach, small intestine, and large intestine	No		Lavin, S. R., Karasov, W. H., Ives, A. R., Middleton, K. M., & Garland Jr., T. (2008). Morphometrics of the avian small intestine compared with that of nonflying mammals: A phylogenetic approach. Physiological and Biochemical Zoology, 81(5), 526–550. https://doi.org/10.1086/590395
Mustela nivalis	Total intestine length	NA	NA	No		McGrosky, A., Navarrete, A., Isler, K., Langer, P., & Clauss, M. (2016). Gross intestinal morphometry and allometry in Carnivora. European Journal of Wildlife Research, 62(4), 395–405. https://doi.org/10.1007/s10344-016-1011-3
Mustela putorius	Length of one or more GIT sections	NA	NA	No		Duque-Correa, M. J., Codron, D., Meloro, C., McGrosky, A., Schiffmann, C., Edwards, M. S., & Clauss, M. (2021). Mammalian intestinal allometry, phylogeny, trophic level and climate. Proceedings of the Royal Society B: Biological Sciences, 288(1944), 20202888. https://doi.org/10.1098/rspb.2020.2888
Mustela putorius	Total intestine length	NA	NA	No		McGrosky, A., Navarrete, A., Isler, K., Langer, P., & Clauss, M. (2016). Gross intestinal morphometry and allometry in Carnivora. European Journal of Wildlife Research, 62(4), 395–405. https://doi.org/10.1007/s10344-016-1011-3
Myocastor coypus	Length of one or more GIT sections	NA	NA	No		Duque-Correa, M. J., Codron, D., Meloro, C., McGrosky, A., Schiffmann, C., Edwards, M. S., & Clauss, M. (2021). Mammalian intestinal allometry, phylogeny, trophic level and climate. Proceedings of the Royal Society B: Biological Sciences, 288(1944), 20202888. https://doi.org/10.1098/rspb.2020.2888
Myocastor coypus	Wet mass (with and without contents) of all GIT sections	NA	NA	Yes	Captive/ domestic	Głogowski, R., Pérez, W., & Clauss, M. (2018). Body size and gastrointestinal morphology of nutria (Myocastor coypus) reared on an extensive or intensive feeding regime. Journal of Animal Science, 96(9), 3728–3737. https://doi.org/10.1093/jas/sky241
Myocastor coypus	Length of small intestine, cecum, and colon	NA	Volume and surface area of small intestine, cecum, and colon	No		Langer, P. (2017). Comparative anatomy of the gastrointestinal tract in eutheria: Taxonomy, biogeography and food. Walter de Gruyter.
Myocastor coypus	Relative lengths of one or more GIT sections	NA	NA	No		Nikolaevich. (1967). Evoliutsiia pishchevaritel’noi sistemy gryzunov (mysheobraznye): Evolution of the alimentary system myomorph rodents. 1967
Myocastor coypus	Length of proximal colon	NA	Total basal surface area of proximal colon	No		Snipes, R. L. (1997). Intestinal absorptive surface in mammals of different sizes. Springer. https://link.springer.com/book/10.1007/978-3-642-60822-3
Myonycteris angolensis	Length of small intestine	NA	Small intestine nominal surface area	No		Caviedes-Vidal, E., McWhorter, T. J., Lavin, S. R., Chediack, J. G., Tracy, C. R., & Karasov, W. H. (2007). The digestive adaptation of flying vertebrates: High intestinal paracellular absorption compensates for smaller guts. Proceedings of the National Academy of Sciences, 104(48), 19132–19137. https://doi.org/10.1073/pnas.0703159104
Myonycteris angolensis	Length of one or more GIT sections	NA	NA	No		Duque-Correa, M. J., Codron, D., Meloro, C., McGrosky, A., Schiffmann, C., Edwards, M. S., & Clauss, M. (2021). Mammalian intestinal allometry, phylogeny, trophic level and climate. Proceedings of the Royal Society B: Biological Sciences, 288(1944), 20202888. https://doi.org/10.1098/rspb.2020.2888
Myopus schisticolor	Relative length of small intestine, cecum, and colon	NA	NA	No		Langer, P. (2017). Comparative anatomy of the gastrointestinal tract in eutheria: Taxonomy, biogeography and food. Walter de Gruyter.
Myosciurus pumilio	Relative length of small intestine, cecum, and colon	NA	NA	No		Langer, P. (2017). Comparative anatomy of the gastrointestinal tract in eutheria: Taxonomy, biogeography and food. Walter de Gruyter.
Myospalax aspalax	Length of all GIT sections	NA	NA	No	Wild	Chapman, O. S. (unpublished data)
Myospalax myospalax	Relative length of small intestine, cecum, and colon	NA	NA	No		Langer, P. (2017). Comparative anatomy of the gastrointestinal tract in eutheria: Taxonomy, biogeography and food. Walter de Gruyter.
Myospalax myospalax	Relative lengths of one or more GIT sections	NA	NA	No		Nikolaevich. (1967). Evoliutsiia pishchevaritel’noi sistemy gryzunov (mysheobraznye): Evolution of the alimentary system myomorph rodents. 1967
Myotis daubentonii	Length of small intestine	NA	NA	No		Caviedes-Vidal, E., McWhorter, T. J., Lavin, S. R., Chediack, J. G., Tracy, C. R., & Karasov, W. H. (2007). The digestive adaptation of flying vertebrates: High intestinal paracellular absorption compensates for smaller guts. Proceedings of the National Academy of Sciences, 104(48), 19132–19137. https://doi.org/10.1073/pnas.0703159104
Myotis daubentonii	Length of one or more GIT sections	NA	NA	No		Duque-Correa, M. J., Codron, D., Meloro, C., McGrosky, A., Schiffmann, C., Edwards, M. S., & Clauss, M. (2021). Mammalian intestinal allometry, phylogeny, trophic level and climate. Proceedings of the Royal Society B: Biological Sciences, 288(1944), 20202888. https://doi.org/10.1098/rspb.2020.2888
Myotis daubentonii	Total GIT length	NA	NA	No		Jones, K. E., & MacLarnon, A. M. (2004). Affording larger brains: Testing hypotheses of mammalian brain evolution on bats. The American Naturalist, 164(1), E20–E31. https://doi.org/10.1086/421334
Myotis davidii	Length of all GIT sections	NA	NA	No	Wild	Chapman, O. S. (unpublished data)
Myotis frater	Length of one or more GIT sections	NA	NA	No		Duque-Correa, M. J., Codron, D., Meloro, C., McGrosky, A., Schiffmann, C., Edwards, M. S., & Clauss, M. (2021). Mammalian intestinal allometry, phylogeny, trophic level and climate. Proceedings of the Royal Society B: Biological Sciences, 288(1944), 20202888. https://doi.org/10.1098/rspb.2020.2888
Myotis frater	Total GIT length	NA	NA	No	Wild	Ishikawa, K., Matoba, M., Tanaka, H., & Ono, K. (1985). Anatomical study of the intestine of the insect-feeder bat, Myotis frater kaguae. Journal of Anatomy, 142, 141–150.
Myotis lucifugus	Length of one or more GIT sections	NA	NA	No		Duque-Correa, M. J., Codron, D., Meloro, C., McGrosky, A., Schiffmann, C., Edwards, M. S., & Clauss, M. (2021). Mammalian intestinal allometry, phylogeny, trophic level and climate. Proceedings of the Royal Society B: Biological Sciences, 288(1944), 20202888. https://doi.org/10.1098/rspb.2020.2888
Myotis myotis	Length of small intestine	NA	NA	No		Caviedes-Vidal, E., McWhorter, T. J., Lavin, S. R., Chediack, J. G., Tracy, C. R., & Karasov, W. H. (2007). The digestive adaptation of flying vertebrates: High intestinal paracellular absorption compensates for smaller guts. Proceedings of the National Academy of Sciences, 104(48), 19132–19137. https://doi.org/10.1073/pnas.0703159104
Myotis myotis	Length of one or more GIT sections	NA	NA	No		Duque-Correa, M. J., Codron, D., Meloro, C., McGrosky, A., Schiffmann, C., Edwards, M. S., & Clauss, M. (2021). Mammalian intestinal allometry, phylogeny, trophic level and climate. Proceedings of the Royal Society B: Biological Sciences, 288(1944), 20202888. https://doi.org/10.1098/rspb.2020.2888
Myotis myotis	Total GIT length	NA	NA	No		Jones, K. E., & MacLarnon, A. M. (2004). Affording larger brains: Testing hypotheses of mammalian brain evolution on bats. The American Naturalist, 164(1), E20–E31. https://doi.org/10.1086/421334
Myotis mystacinus	Length of small intestine	NA	NA	No		Caviedes-Vidal, E., McWhorter, T. J., Lavin, S. R., Chediack, J. G., Tracy, C. R., & Karasov, W. H. (2007). The digestive adaptation of flying vertebrates: High intestinal paracellular absorption compensates for smaller guts. Proceedings of the National Academy of Sciences, 104(48), 19132–19137. https://doi.org/10.1073/pnas.0703159104
Myotis mystacinus	Length of one or more GIT sections	NA	NA	No		Duque-Correa, M. J., Codron, D., Meloro, C., McGrosky, A., Schiffmann, C., Edwards, M. S., & Clauss, M. (2021). Mammalian intestinal allometry, phylogeny, trophic level and climate. Proceedings of the Royal Society B: Biological Sciences, 288(1944), 20202888. https://doi.org/10.1098/rspb.2020.2888
Myotis mystacinus	Total GIT length	NA	NA	No		Jones, K. E., & MacLarnon, A. M. (2004). Affording larger brains: Testing hypotheses of mammalian brain evolution on bats. The American Naturalist, 164(1), E20–E31. https://doi.org/10.1086/421334
Myotis nattereri	Length of small intestine	NA	NA	No		Caviedes-Vidal, E., McWhorter, T. J., Lavin, S. R., Chediack, J. G., Tracy, C. R., & Karasov, W. H. (2007). The digestive adaptation of flying vertebrates: High intestinal paracellular absorption compensates for smaller guts. Proceedings of the National Academy of Sciences, 104(48), 19132–19137. https://doi.org/10.1073/pnas.0703159104
Myotis nattereri	Length of one or more GIT sections	NA	NA	No		Duque-Correa, M. J., Codron, D., Meloro, C., McGrosky, A., Schiffmann, C., Edwards, M. S., & Clauss, M. (2021). Mammalian intestinal allometry, phylogeny, trophic level and climate. Proceedings of the Royal Society B: Biological Sciences, 288(1944), 20202888. https://doi.org/10.1098/rspb.2020.2888
Myotis nattereri	Total GIT length	NA	NA	No		Jones, K. E., & MacLarnon, A. M. (2004). Affording larger brains: Testing hypotheses of mammalian brain evolution on bats. The American Naturalist, 164(1), E20–E31. https://doi.org/10.1086/421334
Myotis nigricans	Relative length of duodenum	Villi area, perimeter, and density, enterocyte density, width and density of microvilli	Lumen area, glucose tolerance	No		Camacho J, Bernal-Rivera A, Peña V, Morales-Sosa P, Robb SMC, Russell J, Yi K, Wang Y, Tsuchiya D, Murillo-García OE, Rohner N. (2024). Sugar assimilation underlying dietary evolution of Neotropical bats. Nat Ecol Evol 8:1735–50.
Myotis petax	Length of all GIT sections	NA	NA	No	Wild	Chapman, O. S. (unpublished data)
Myrmecophaga tridactyla	Length of one or more GIT sections	NA	NA	No		Duque-Correa, M. J., Codron, D., Meloro, C., McGrosky, A., Schiffmann, C., Edwards, M. S., & Clauss, M. (2021). Mammalian intestinal allometry, phylogeny, trophic level and climate. Proceedings of the Royal Society B: Biological Sciences, 288(1944), 20202888. https://doi.org/10.1098/rspb.2020.2888
Mystromys albicaudatus	Length of one or more GIT sections	NA	NA	No		Duque-Correa, M. J., Codron, D., Meloro, C., McGrosky, A., Schiffmann, C., Edwards, M. S., & Clauss, M. (2021). Mammalian intestinal allometry, phylogeny, trophic level and climate. Proceedings of the Royal Society B: Biological Sciences, 288(1944), 20202888. https://doi.org/10.1098/rspb.2020.2888
Mystromys albicaudatus	Relative length of small intestine, cecum, and colon	NA	NA	No		Langer, P. (2017). Comparative anatomy of the gastrointestinal tract in eutheria: Taxonomy, biogeography and food. Walter de Gruyter.
Mystromys albicaudatus	Length of small intestine, cecum, and large intestine	NA	Intestinal nominal surface area, volume of small and large intestine	No		Lavin, S. R., Karasov, W. H., Ives, A. R., Middleton, K. M., & Garland Jr., T. (2008). Morphometrics of the avian small intestine compared with that of nonflying mammals: A phylogenetic approach. Physiological and Biochemical Zoology, 81(5), 526–550. https://doi.org/10.1086/590395
Mystromys albicaudatus	Length of small intestine, cecum, and colon	NA	NA	No		Lovegrove, B. G. (2010). The allometry of rodent intestines. Journal of Comparative Physiology B, 180(5), 741–755. https://doi.org/10.1007/s00360-009-0437-2
Mystromys albicaudatus	Relative lengths of one or more GIT sections	NA	NA	No		Nikolaevich. (1967). Evoliutsiia pishchevaritel’noi sistemy gryzunov (mysheobraznye): Evolution of the alimentary system myomorph rodents. 1967
Mystromys albicaudatus	Relative length of small intestine, cecum, and large intestine	NA	NA	No		Perrin, M. R., & Curtis, B. A. (1980). Comparative morphology of the digestive system of 19 species of Southern African myomorph rodents in relation to diet and evollltion. African Zoology, 15(1), 22–33.
Nandinia binotata	Weight of all GIT sections	NA	Surface area and volume of all GIT sections	No		Chivers, D. J., & Hladik, C. M. (1980). Morphology of the gastrointestinal tract in primates: Comparisons with other mammals in relation to diet. Journal of Morphology, 166(3), 337–386. https://doi.org/10.1002/jmor.1051660306
Nandinia binotata	Mass of all GIT sections	NA	Intestinal nominal surface area, volume of all GIT sections	No		Lavin, S. R., Karasov, W. H., Ives, A. R., Middleton, K. M., & Garland Jr., T. (2008). Morphometrics of the avian small intestine compared with that of nonflying mammals: A phylogenetic approach. Physiological and Biochemical Zoology, 81(5), 526–550. https://doi.org/10.1086/590395
Nanger dama	Length of one or more GIT sections	NA	NA	No		Duque-Correa, M. J., Codron, D., Meloro, C., McGrosky, A., Schiffmann, C., Edwards, M. S., & Clauss, M. (2021). Mammalian intestinal allometry, phylogeny, trophic level and climate. Proceedings of the Royal Society B: Biological Sciences, 288(1944), 20202888. https://doi.org/10.1098/rspb.2020.2888
Nanger dama	Length of small intestine, large intestine, colon, and cecum	NA	NA	No	Wild or captive/ domestic	McGrosky, A., Codron, D., Müller, D. W. H., Navarrete, A., Isler, K., Hofmann, R. R., & Clauss, M. (2019). Gross intestinal morphometry and allometry in ruminants. Journal of Morphology, 280(9), 1254–1266. https://doi.org/10.1002/jmor.21028
Nanger soemmerringii	Length of one or more GIT sections	NA	NA	No		Duque-Correa, M. J., Codron, D., Meloro, C., McGrosky, A., Schiffmann, C., Edwards, M. S., & Clauss, M. (2021). Mammalian intestinal allometry, phylogeny, trophic level and climate. Proceedings of the Royal Society B: Biological Sciences, 288(1944), 20202888. https://doi.org/10.1098/rspb.2020.2888
Nanger soemmerringii	Length of small intestine, large intestine, colon, and cecum	NA	NA	No	Wild or captive/ domestic	McGrosky, A., Codron, D., Müller, D. W. H., Navarrete, A., Isler, K., Hofmann, R. R., & Clauss, M. (2019). Gross intestinal morphometry and allometry in ruminants. Journal of Morphology, 280(9), 1254–1266. https://doi.org/10.1002/jmor.21028
Nannospalax leucodon	Relative length of small intestine, cecum, and colon	NA	NA	No		Langer, P. (2017). Comparative anatomy of the gastrointestinal tract in eutheria: Taxonomy, biogeography and food. Walter de Gruyter.
Nannospalax leucodon	Relative lengths of one or more GIT sections	NA	NA	No		Nikolaevich. (1967). Evoliutsiia pishchevaritel’noi sistemy gryzunov (mysheobraznye): Evolution of the alimentary system myomorph rodents. 1967
Napaeozapus insignis	Length of all GIT sections, wet mass (with and without contents) of all GIT sections, dry mass of all GIT sections	NA	NA	No	Wild	Chapman, O. S., & McLean, B. S. (2024). Gastrointestinal morphology is an effective functional dietary proxy that predicts small mammal community structure. Ecology, 105(12), e4454. https://doi.org/10.1002/ecy.4454
Nasalis larvatus	Weight of all GIT sections	NA	Surface area and volume of all GIT sections	No		Chivers, D. J., & Hladik, C. M. (1980). Morphology of the gastrointestinal tract in primates: Comparisons with other mammals in relation to diet. Journal of Morphology, 166(3), 337–386. https://doi.org/10.1002/jmor.1051660306
Nasalis larvatus	Mass of all GIT sections	NA	Intestinal nominal surface area, volume of all GIT sections	No		Lavin, S. R., Karasov, W. H., Ives, A. R., Middleton, K. M., & Garland Jr., T. (2008). Morphometrics of the avian small intestine compared with that of nonflying mammals: A phylogenetic approach. Physiological and Biochemical Zoology, 81(5), 526–550. https://doi.org/10.1086/590395
Nasua nasua	Length of one or more GIT sections	NA	NA	No		Duque-Correa, M. J., Codron, D., Meloro, C., McGrosky, A., Schiffmann, C., Edwards, M. S., & Clauss, M. (2021). Mammalian intestinal allometry, phylogeny, trophic level and climate. Proceedings of the Royal Society B: Biological Sciences, 288(1944), 20202888. https://doi.org/10.1098/rspb.2020.2888
Nasua nasua	Total intestine length	NA	NA	No		McGrosky, A., Navarrete, A., Isler, K., Langer, P., & Clauss, M. (2016). Gross intestinal morphometry and allometry in Carnivora. European Journal of Wildlife Research, 62(4), 395–405. https://doi.org/10.1007/s10344-016-1011-3
Neamblysomus julianae	Length of one or more GIT sections	NA	NA	No		Duque-Correa, M. J., Codron, D., Meloro, C., McGrosky, A., Schiffmann, C., Edwards, M. S., & Clauss, M. (2021). Mammalian intestinal allometry, phylogeny, trophic level and climate. Proceedings of the Royal Society B: Biological Sciences, 288(1944), 20202888. https://doi.org/10.1098/rspb.2020.2888
Necromys obscurus	Length of one or more GIT sections	NA	NA	No		Duque-Correa, M. J., Codron, D., Meloro, C., McGrosky, A., Schiffmann, C., Edwards, M. S., & Clauss, M. (2021). Mammalian intestinal allometry, phylogeny, trophic level and climate. Proceedings of the Royal Society B: Biological Sciences, 288(1944), 20202888. https://doi.org/10.1098/rspb.2020.2888
Necromys obscurus	Length of all GIT sections	NA	NA	No	Wild	Ellis, B. A., Mills, J. N., Kennedy, E. J. T., Maiztegui, J. I., & Childs, J. E. (1994). The relationship among diet, alimentary tract morphology, and life history for five species of rodents from the central Argentine pampa. Acta Theriologica, 39, 345–355. https://doi.org/10.4098/AT.arch.94-40
Nectomys squamipes	Relative length of small intestine, cecum, and colon	NA	NA	No		Langer, P. (2017). Comparative anatomy of the gastrointestinal tract in eutheria: Taxonomy, biogeography and food. Walter de Gruyter.
Nectomys squamipes	Relative lengths of one or more GIT sections	NA	NA	No		Nikolaevich. (1967). Evoliutsiia pishchevaritel’noi sistemy gryzunov (mysheobraznye): Evolution of the alimentary system myomorph rodents. 1967
Neogale vison	Length of one or more GIT sections	NA	NA	No		Duque-Correa, M. J., Codron, D., Meloro, C., McGrosky, A., Schiffmann, C., Edwards, M. S., & Clauss, M. (2021). Mammalian intestinal allometry, phylogeny, trophic level and climate. Proceedings of the Royal Society B: Biological Sciences, 288(1944), 20202888. https://doi.org/10.1098/rspb.2020.2888
Neogale vison	Length and mass of small intestine	NA	Intestinal nominal surface area, volume of small intestine	No		Lavin, S. R., Karasov, W. H., Ives, A. R., Middleton, K. M., & Garland Jr., T. (2008). Morphometrics of the avian small intestine compared with that of nonflying mammals: A phylogenetic approach. Physiological and Biochemical Zoology, 81(5), 526–550. https://doi.org/10.1086/590395
Neogale vison	Length of small intestine	NA	NA	No		McGrosky, A., Navarrete, A., Isler, K., Langer, P., & Clauss, M. (2016). Gross intestinal morphometry and allometry in Carnivora. European Journal of Wildlife Research, 62(4), 395–405. https://doi.org/10.1007/s10344-016-1011-3
Neogale vison	Length of intestine, wet mass (with contents) of intestine	NA	NA	No		Schieck, Jim. O., & Millar, J. S. (1985). Alimentary tract measurements as indicators of diets of small mammals. Mammalia, 49(1), 93–104.
Neomys fodiens	Length of one or more GIT sections	NA	NA	No		Duque-Correa, M. J., Codron, D., Meloro, C., McGrosky, A., Schiffmann, C., Edwards, M. S., & Clauss, M. (2021). Mammalian intestinal allometry, phylogeny, trophic level and climate. Proceedings of the Royal Society B: Biological Sciences, 288(1944), 20202888. https://doi.org/10.1098/rspb.2020.2888
Neophoca cinerea	Length of one or more GIT sections	NA	NA	No		Duque-Correa, M. J., Codron, D., Meloro, C., McGrosky, A., Schiffmann, C., Edwards, M. S., & Clauss, M. (2021). Mammalian intestinal allometry, phylogeny, trophic level and climate. Proceedings of the Royal Society B: Biological Sciences, 288(1944), 20202888. https://doi.org/10.1098/rspb.2020.2888
Neophoca cinerea	Length of small intestine, cecum, and colon	NA	NA	No		Langer, P. (2017). Comparative anatomy of the gastrointestinal tract in eutheria: Taxonomy, biogeography and food. Walter de Gruyter.
Neophoca cinerea	Length of small intestine, cecum, and large intestine	NA	NA	No		McGrosky, A., Navarrete, A., Isler, K., Langer, P., & Clauss, M. (2016). Gross intestinal morphometry and allometry in Carnivora. European Journal of Wildlife Research, 62(4), 395–405. https://doi.org/10.1007/s10344-016-1011-3
Neophoca cinerea	Length of stomach, length and circumference of intestine	NA	NA	No	Wild	Richardson, K. C., & Gales, N. J. (1987). Functional morphology of the alimentary tract of the Australian sea-lion, Neophoca cinerea. Australian Journal of Zoology, 35(3), 219–226. https://doi.org/10.1071/ZO9870219
Neotamias amoenus	Length of one or more GIT sections	NA	NA	No		Duque-Correa, M. J., Codron, D., Meloro, C., McGrosky, A., Schiffmann, C., Edwards, M. S., & Clauss, M. (2021). Mammalian intestinal allometry, phylogeny, trophic level and climate. Proceedings of the Royal Society B: Biological Sciences, 288(1944), 20202888. https://doi.org/10.1098/rspb.2020.2888
Neotamias amoenus	Length and mass of small intestine, cecum, and colon	NA	NA	No		Langer, P. (2017). Comparative anatomy of the gastrointestinal tract in eutheria: Taxonomy, biogeography and food. Walter de Gruyter.
Neotamias amoenus	Length of small intestine, cecum, and large intestine, wet mass (with contents) of small intestine, cecum, and large intestine	NA	NA	No		Schieck, Jim. O., & Millar, J. S. (1985). Alimentary tract measurements as indicators of diets of small mammals. Mammalia, 49(1), 93–104.
Neotamias dorsalis	Length of all GIT sections	NA	NA	No	Wild	Chapman, O. S. (unpublished data)
Neotamias panamintinus	Relative length of small intestine, cecum, and colon	NA	NA	No		Langer, P. (2017). Comparative anatomy of the gastrointestinal tract in eutheria: Taxonomy, biogeography and food. Walter de Gruyter.
Neotamias umbrinus	Length of all GIT sections	NA	NA	No	Wild	Chapman, O. S. (unpublished data)
Neotoma albigula	Length of all GIT sections	NA	NA	No		Howell, A. B. (1926). Anatomy of the wood rat. The Williams and Wilkins Company.
Neotoma albigula	Relative lengths of one or more GIT sections	NA	NA	No		Nikolaevich. (1967). Evoliutsiia pishchevaritel’noi sistemy gryzunov (mysheobraznye): Evolution of the alimentary system myomorph rodents. 1967
Neotoma cinerea	Length of all GIT sections	NA	NA	No	Wild	Chapman, O. S. (unpublished data)
Neotoma cinerea	Length of one or more GIT sections	NA	NA	No		Duque-Correa, M. J., Codron, D., Meloro, C., McGrosky, A., Schiffmann, C., Edwards, M. S., & Clauss, M. (2021). Mammalian intestinal allometry, phylogeny, trophic level and climate. Proceedings of the Royal Society B: Biological Sciences, 288(1944), 20202888. https://doi.org/10.1098/rspb.2020.2888
Neotoma cinerea	Length of all GIT sections	NA	NA	No		Howell, A. B. (1926). Anatomy of the wood rat. The Williams and Wilkins Company.
Neotoma cinerea	Length and mass of small intestine, cecum, and colon	NA	NA	No		Langer, P. (2017). Comparative anatomy of the gastrointestinal tract in eutheria: Taxonomy, biogeography and food. Walter de Gruyter.
Neotoma cinerea	Length of small intestine, cecum, and large intestine, wet mass (with contents) of small intestine, cecum, and large intestine	NA	NA	No		Schieck, Jim. O., & Millar, J. S. (1985). Alimentary tract measurements as indicators of diets of small mammals. Mammalia, 49(1), 93–104.
Neotoma floridana	Length of all GIT sections, wet mass (with and without contents) of all GIT sections, dry mass of all GIT sections	NA	NA	No	Wild	Chapman, O. S., & McLean, B. S. (2024). Gastrointestinal morphology is an effective functional dietary proxy that predicts small mammal community structure. Ecology, 105(12), e4454. https://doi.org/10.1002/ecy.4454
Neotoma floridana	Relative lengths of one or more GIT sections	NA	NA	No		Nikolaevich. (1967). Evoliutsiia pishchevaritel’noi sistemy gryzunov (mysheobraznye): Evolution of the alimentary system myomorph rodents. 1967
Neotoma lepida	Length of one or more GIT sections	NA	NA	No		Duque-Correa, M. J., Codron, D., Meloro, C., McGrosky, A., Schiffmann, C., Edwards, M. S., & Clauss, M. (2021). Mammalian intestinal allometry, phylogeny, trophic level and climate. Proceedings of the Royal Society B: Biological Sciences, 288(1944), 20202888. https://doi.org/10.1098/rspb.2020.2888
Neotoma lepida	Length of small intestine	NA	Intestinal nominal surface area, volume of small intestine	No		Lavin, S. R., Karasov, W. H., Ives, A. R., Middleton, K. M., & Garland Jr., T. (2008). Morphometrics of the avian small intestine compared with that of nonflying mammals: A phylogenetic approach. Physiological and Biochemical Zoology, 81(5), 526–550. https://doi.org/10.1086/590395
Neotoma macrotis	Length of all GIT sections	NA	NA	No		Howell, A. B. (1926). Anatomy of the wood rat. The Williams and Wilkins Company.
Neotomodon alstoni	Relative length of small intestine, cecum, and colon	NA	NA	No		Langer, P. (2017). Comparative anatomy of the gastrointestinal tract in eutheria: Taxonomy, biogeography and food. Walter de Gruyter.
Neotomodon alstoni	Relative lengths of one or more GIT sections	NA	NA	No		Nikolaevich. (1967). Evoliutsiia pishchevaritel’noi sistemy gryzunov (mysheobraznye): Evolution of the alimentary system myomorph rodents. 1967
Nesokia indica	Relative length of small intestine, cecum, and colon	NA	NA	No		Langer, P. (2017). Comparative anatomy of the gastrointestinal tract in eutheria: Taxonomy, biogeography and food. Walter de Gruyter.
Nesokia indica	Relative lengths of one or more GIT sections	NA	NA	No		Nikolaevich. (1967). Evoliutsiia pishchevaritel’noi sistemy gryzunov (mysheobraznye): Evolution of the alimentary system myomorph rodents. 1967
Noctilio leporinus	Length of small intestine	NA	NA	No		Caviedes-Vidal, E., McWhorter, T. J., Lavin, S. R., Chediack, J. G., Tracy, C. R., & Karasov, W. H. (2007). The digestive adaptation of flying vertebrates: High intestinal paracellular absorption compensates for smaller guts. Proceedings of the National Academy of Sciences, 104(48), 19132–19137. https://doi.org/10.1073/pnas.0703159104
Noctilio leporinus	Length of one or more GIT sections	NA	NA	No		Duque-Correa, M. J., Codron, D., Meloro, C., McGrosky, A., Schiffmann, C., Edwards, M. S., & Clauss, M. (2021). Mammalian intestinal allometry, phylogeny, trophic level and climate. Proceedings of the Royal Society B: Biological Sciences, 288(1944), 20202888. https://doi.org/10.1098/rspb.2020.2888
Noctilio leporinus	Total GIT length	NA	NA	No		Jones, K. E., & MacLarnon, A. M. (2004). Affording larger brains: Testing hypotheses of mammalian brain evolution on bats. The American Naturalist, 164(1), E20–E31. https://doi.org/10.1086/421334
Nomascus concolor	Length of one or more GIT sections	NA	NA	No		Duque-Correa, M. J., Codron, D., Meloro, C., McGrosky, A., Schiffmann, C., Edwards, M. S., & Clauss, M. (2021). Mammalian intestinal allometry, phylogeny, trophic level and climate. Proceedings of the Royal Society B: Biological Sciences, 288(1944), 20202888. https://doi.org/10.1098/rspb.2020.2888
Nomascus leucogenys	Length of one or more GIT sections	NA	NA	No		Duque-Correa, M. J., Codron, D., Meloro, C., McGrosky, A., Schiffmann, C., Edwards, M. S., & Clauss, M. (2021). Mammalian intestinal allometry, phylogeny, trophic level and climate. Proceedings of the Royal Society B: Biological Sciences, 288(1944), 20202888. https://doi.org/10.1098/rspb.2020.2888
Nomascus leucogenys	Length of small intestine, large intestine, colon, and cecum	NA	NA	No		McGrosky, A., Meloro, C., Navarrete, A., Heldstab, S. A., Kitchener, A. C., Isler, K., & Clauss, M. (2019). Gross intestinal morphometry and allometry in primates. American Journal of Primatology, 81(8), e23035. https://doi.org/10.1002/ajp.23035
Notamacropus agilus	Length of one or more GIT sections	NA	NA	No		Duque-Correa, M. J., Codron, D., Meloro, C., McGrosky, A., Schiffmann, C., Edwards, M. S., & Clauss, M. (2021). Mammalian intestinal allometry, phylogeny, trophic level and climate. Proceedings of the Royal Society B: Biological Sciences, 288(1944), 20202888. https://doi.org/10.1098/rspb.2020.2888
Notamacropus eugenii	Length of one or more GIT sections	NA	NA	No		Duque-Correa, M. J., Codron, D., Meloro, C., McGrosky, A., Schiffmann, C., Edwards, M. S., & Clauss, M. (2021). Mammalian intestinal allometry, phylogeny, trophic level and climate. Proceedings of the Royal Society B: Biological Sciences, 288(1944), 20202888. https://doi.org/10.1098/rspb.2020.2888
Notamacropus eugenii	Length and wet mass (without contents) of all GIT sections	NA	NA	No	Captive/ domestic	Lentle, R. G., Dey, D., Hulls, C., Mellor, D. J., Moughan, P. J., Stafford, K. J., & Nicholas, K. (2006). A quantitative study of the morphological development and bacterial colonisation of the gut of the tammar wallaby Macropus eugenii eugenii and brushtail possum Trichosurus vulpecula during in-pouch development. Journal of Comparative Physiology B, 176(8), 763–774. https://doi.org/10.1007/s003…
Notamacropus eugenii	Length and wet mass (with contents) of all GIT sections	NA	NA	No	Wild	Lentle, R. G., Stafford, K. J., Potter, M. A., Springett, B. P., & Haslett, S. (1998). Factors affecting the volume and macrostructure of gastrointestinal compartments in the tammar wallaby (Macropus eugenii Desmarest). Australian Journal of Zoology, 46(6), 529–545.
Notamacropus eugenii	Length and wet mass (without contents) of all GIT sections	NA	NA	Yes	Captive/ domestic	Munn, A. J., Banks, P., & Hume, I. D. (2006). Digestive plasticity of the small intestine and the fermentative hindgut in a marsupial herbivore, the tammar wallaby (Macropus eugenii). Australian Journal of Zoology, 54(4), 287–291. https://doi.org/10.1071/ZO06004
Notamacropus rufogriseus	Length of one or more GIT sections	NA	NA	No		Duque-Correa, M. J., Codron, D., Meloro, C., McGrosky, A., Schiffmann, C., Edwards, M. S., & Clauss, M. (2021). Mammalian intestinal allometry, phylogeny, trophic level and climate. Proceedings of the Royal Society B: Biological Sciences, 288(1944), 20202888. https://doi.org/10.1098/rspb.2020.2888
Notamacropus rufogriseus	Length, wet mass (with and without contents), and dry mass of all GIT sections	NA	NA	Yes	Lab	Munn, A. J., Clissold, F., Tarszisz, E., Kimpton, K., Dickman, C. R., & Hume, I. D. (2009). Hindgut plasticity in wallabies fed hay either unchopped or ground and pelleted: Fiber is not the only factor. Physiological and Biochemical Zoology, 82(3), 270–279. https://doi.org/10.1086/597527
Notomys alexis	Length of one or more GIT sections	NA	NA	No		Duque-Correa, M. J., Codron, D., Meloro, C., McGrosky, A., Schiffmann, C., Edwards, M. S., & Clauss, M. (2021). Mammalian intestinal allometry, phylogeny, trophic level and climate. Proceedings of the Royal Society B: Biological Sciences, 288(1944), 20202888. https://doi.org/10.1098/rspb.2020.2888
Notomys alexis	Length of small intestine, cecum, and colon	NA	NA	No		Lovegrove, B. G. (2010). The allometry of rodent intestines. Journal of Comparative Physiology B, 180(5), 741–755. https://doi.org/10.1007/s00360-009-0437-2
Nyctalus leisleri	Length of one or more GIT sections	NA	NA	No		Duque-Correa, M. J., Codron, D., Meloro, C., McGrosky, A., Schiffmann, C., Edwards, M. S., & Clauss, M. (2021). Mammalian intestinal allometry, phylogeny, trophic level and climate. Proceedings of the Royal Society B: Biological Sciences, 288(1944), 20202888. https://doi.org/10.1098/rspb.2020.2888
Nyctalus noctula	Length of small intestine	NA	NA	No		Caviedes-Vidal, E., McWhorter, T. J., Lavin, S. R., Chediack, J. G., Tracy, C. R., & Karasov, W. H. (2007). The digestive adaptation of flying vertebrates: High intestinal paracellular absorption compensates for smaller guts. Proceedings of the National Academy of Sciences, 104(48), 19132–19137. https://doi.org/10.1073/pnas.0703159104
Nyctalus noctula	Length of one or more GIT sections	NA	NA	No		Duque-Correa, M. J., Codron, D., Meloro, C., McGrosky, A., Schiffmann, C., Edwards, M. S., & Clauss, M. (2021). Mammalian intestinal allometry, phylogeny, trophic level and climate. Proceedings of the Royal Society B: Biological Sciences, 288(1944), 20202888. https://doi.org/10.1098/rspb.2020.2888
Nyctalus noctula	Total GIT length	NA	NA	No		Jones, K. E., & MacLarnon, A. M. (2004). Affording larger brains: Testing hypotheses of mammalian brain evolution on bats. The American Naturalist, 164(1), E20–E31. https://doi.org/10.1086/421334
Nyctereutes procyonoides	Length of one or more GIT sections	NA	NA	No		Duque-Correa, M. J., Codron, D., Meloro, C., McGrosky, A., Schiffmann, C., Edwards, M. S., & Clauss, M. (2021). Mammalian intestinal allometry, phylogeny, trophic level and climate. Proceedings of the Royal Society B: Biological Sciences, 288(1944), 20202888. https://doi.org/10.1098/rspb.2020.2888
Nycteris grandis	Length of small intestine	NA	NA	No		Caviedes-Vidal, E., McWhorter, T. J., Lavin, S. R., Chediack, J. G., Tracy, C. R., & Karasov, W. H. (2007). The digestive adaptation of flying vertebrates: High intestinal paracellular absorption compensates for smaller guts. Proceedings of the National Academy of Sciences, 104(48), 19132–19137. https://doi.org/10.1073/pnas.0703159104
Nycteris grandis	Length of one or more GIT sections	NA	NA	No		Duque-Correa, M. J., Codron, D., Meloro, C., McGrosky, A., Schiffmann, C., Edwards, M. S., & Clauss, M. (2021). Mammalian intestinal allometry, phylogeny, trophic level and climate. Proceedings of the Royal Society B: Biological Sciences, 288(1944), 20202888. https://doi.org/10.1098/rspb.2020.2888
Nycteris grandis	Total GIT length	NA	NA	No		Jones, K. E., & MacLarnon, A. M. (2004). Affording larger brains: Testing hypotheses of mammalian brain evolution on bats. The American Naturalist, 164(1), E20–E31. https://doi.org/10.1086/421334
Nycteris thebaica	Relative length of all GIT sections, wet of total GIT	Villus height	NA	No	Wild	Aylward, M., Beselaar, L. C., Alagaili, A. N., Amor, N. M. S., Mohammed, O. B., & Kotzé, S. H. (2019). A comparative morphological and histological study of the gastrointestinal tract of four insectivorous bat species: Asellia tridens, Chaerephon pumilus, Nycteris thebaica, Rhinopoma hardwickii. Journal of Morphology, 280(8), 1106–1117. https://doi.org/10.1002/jmor.21004
Nycteris thebaica	Length of small intestine	NA	NA	No		Caviedes-Vidal, E., McWhorter, T. J., Lavin, S. R., Chediack, J. G., Tracy, C. R., & Karasov, W. H. (2007). The digestive adaptation of flying vertebrates: High intestinal paracellular absorption compensates for smaller guts. Proceedings of the National Academy of Sciences, 104(48), 19132–19137. https://doi.org/10.1073/pnas.0703159104
Nycteris thebaica	Length of one or more GIT sections	NA	NA	No		Duque-Correa, M. J., Codron, D., Meloro, C., McGrosky, A., Schiffmann, C., Edwards, M. S., & Clauss, M. (2021). Mammalian intestinal allometry, phylogeny, trophic level and climate. Proceedings of the Royal Society B: Biological Sciences, 288(1944), 20202888. https://doi.org/10.1098/rspb.2020.2888
Nycteris thebaica	Total GIT length	NA	NA	No		Jones, K. E., & MacLarnon, A. M. (2004). Affording larger brains: Testing hypotheses of mammalian brain evolution on bats. The American Naturalist, 164(1), E20–E31. https://doi.org/10.1086/421334
Nycticebus coucang	Length of one or more GIT sections	NA	NA	No		Duque-Correa, M. J., Codron, D., Meloro, C., McGrosky, A., Schiffmann, C., Edwards, M. S., & Clauss, M. (2021). Mammalian intestinal allometry, phylogeny, trophic level and climate. Proceedings of the Royal Society B: Biological Sciences, 288(1944), 20202888. https://doi.org/10.1098/rspb.2020.2888
Ochotona alpina	Length of all GIT sections	NA	NA	No	Wild	Chapman, O. S. (unpublished data)
Ochotona curzoniae	Length and wet mass (without contents) of all GIT sections	Villi height and width, stomach mucosa, submucosa, and muscular thickness	NA	No	Wild	Cai, X., Bao, D., Ye, G., Chu, B., Tang, Z., Hua, R., & Hua, L. (2022). The complex and well-developed morphological and histological structures of the gastrointestinal tract of the plateau zokor improve its digestive adaptability to high-fiber foods. Animals, 12(18), 2447. https://doi.org/10.3390/ani12182447
Ochotona dauurica	Length of all GIT sections	NA	NA	No	Wild	Chapman, O. S. (unpublished data)
Ochotona hoffmanni	Length of all GIT sections	NA	NA	No	Wild	Chapman, O. S. (unpublished data)
Ochotona hyperborea	Length of all GIT sections	NA	NA	No	Wild	Chapman, O. S. (unpublished data)
Ochotona rufescens	Length and mass of small intestine, cecum, and colon	NA	NA	No		Langer, P. (2017). Comparative anatomy of the gastrointestinal tract in eutheria: Taxonomy, biogeography and food. Walter de Gruyter.
Ochrotomys nuttalli	Length of all GIT sections, wet mass (with and without contents) of all GIT sections, dry mass of all GIT sections	NA	NA	No	Wild	Chapman, O. S., & McLean, B. S. (2024). Gastrointestinal morphology is an effective functional dietary proxy that predicts small mammal community structure. Ecology, 105(12), e4454. https://doi.org/10.1002/ecy.4454
Octodon degus	Wet mass (without contents) of all GIT sections	NA	pH of all GIT sections, intestinal sucrase activity, digestibility	Yes	Wild caught and maintained in lab	Bozinovic, F., Novoa, F. F., & Sabat, P. (1997). Feeding and digesting fiber and tannins by an herbivorous rodent, Octodon degus (Rodentia: Caviomorpha). Comparative Biochemistry and Physiology Part A: Physiology, 118(3), 625–630. https://doi.org/10.1016/S0300-9629(96)00480-X
Octodon degus	Length of one or more GIT sections	NA	NA	No		Duque-Correa, M. J., Codron, D., Meloro, C., McGrosky, A., Schiffmann, C., Edwards, M. S., & Clauss, M. (2021). Mammalian intestinal allometry, phylogeny, trophic level and climate. Proceedings of the Royal Society B: Biological Sciences, 288(1944), 20202888. https://doi.org/10.1098/rspb.2020.2888
Octodon degus	Length, wet mass (without contents), and dry mass of all GIT sections	NA	Nominal surface area of small intestine, intestinal maltase and aminopeptidase-N activity	Yes	Lab	Naya, D. E., Ebensperger, L. A., Sabat, P., & Bozinovic, F. (2008). Digestive and metabolic flexibility allows female degus to cope with lactation costs. Physiological and Biochemical Zoology, 81(2), 186–194. https://doi.org/10.1086/527453
Octodon degus	Relative lengths of one or more GIT sections	NA	NA	No		Nikolaevich. (1967). Evoliutsiia pishchevaritel’noi sistemy gryzunov (mysheobraznye): Evolution of the alimentary system myomorph rodents. 1967
Odobenus rosmarus	Length of small intestine, cecum, and colon	NA	NA	No		Perrin,Perrin, W. F., Würsig, B. G., & Thewissen, J. G. M. (2009). Encyclopedia of Marine Mammals (Second Edition). Elsevier/Academic Press. W. F., Würsig, B. G., & J G M Thewissen. (2009). Encyclopedia of marine mammals. Elsevier/Academic Press. https://www.elsevier.com/books/encyclopedia-of-marine-mammals/wursig/978-0-12-373553-9
Odocoileus hemionus	Length of one or more GIT sections	NA	NA	No		Duque-Correa, M. J., Codron, D., Meloro, C., McGrosky, A., Schiffmann, C., Edwards, M. S., & Clauss, M. (2021). Mammalian intestinal allometry, phylogeny, trophic level and climate. Proceedings of the Royal Society B: Biological Sciences, 288(1944), 20202888. https://doi.org/10.1098/rspb.2020.2888
Odocoileus virginianus	Length of small intestine, large intestine, and cecum	Height of omasum laminae, papillae density and shape	Digesta load and volume of all forestomach compartments	Yes	Wild	Bonin, M., Tremblay, J.-P., & Côté, S. D. (2016). Contributions of digestive plasticity to the ability of white-tailed deer to cope with a low-quality diet. Journal of Mammalogy, 97(5), 1406–1413. https://doi.org/10.1093/jmammal/gyw091
Odocoileus virginianus	Length of one or more GIT sections	NA	NA	No		Duque-Correa, M. J., Codron, D., Meloro, C., McGrosky, A., Schiffmann, C., Edwards, M. S., & Clauss, M. (2021). Mammalian intestinal allometry, phylogeny, trophic level and climate. Proceedings of the Royal Society B: Biological Sciences, 288(1944), 20202888. https://doi.org/10.1098/rspb.2020.2888
Odocoileus virginianus	Length and wet mass (without contents) of all GIT sections	NA	NA	Yes	Wild	Jenks, J. A., Leslie, D. M., Lochmiller, R. L., & Melchiors, M. A. (1994). Variation in gastrointestinal characteristics of male and female white-tailed deer: Implications for resource partitioning. Journal of Mammalogy, 75(4), 1045–1053. https://doi.org/10.2307/1382488
Odocoileus virginianus	Length of small intestine, cecum, and large intestine	NA	NA	Yes	Wild	Weckerly, F. W. (1989). Plasticity in length of hindgut segments of white-tailed deer (Odocoileus virginianus). Canadian Journal of Zoology, 67(1), 189–193. https://doi.org/10.1139/z89-025
[truncated: 729 more rows]

## Sheet: Taxonomy
Species (Upham)	Species (MDD)	Order	Family	ITV
[truncated: 824 more rows]

## Sheet: ITV
Species (MDD)	ITV?	Order	Stressor(s) tested	Number of papers
[truncated: 79 more rows]
